# Supplementary material for: Functional Characterisation of Three Glycine N-Acyltransferase Variants and the Effect on Glycine Conjugation to Benzoyl–CoA
Source: Int J Mol Sci. 2021 Mar 18;22(6):3129. doi: 10.3390/ijms22063129 (PMC8003330; doi:10.3390/ijms22063129)
Supplement: Supplementary file 1 [file ijms-22-03129-s001.zip]

Archive with 4 entries (4 files):
- Supplementary files/Suppl Table 1. gnomAD_v2.1.1_ENST00000344743_2020_09_08_13_34_13_edited.xlsx
- Supplementary files/Suppl Table 2. haplotype frequency data obtained from ensembl 20200929.xlsx
- Supplementary files/Suppl Table 3. Initial rate data.xlsx
- Supplementary files/Supplementary Information.pdf
