# Supplementary material for: Functional Characterisation of Three Glycine N-Acyltransferase Variants and the Effect on Glycine Conjugation to Benzoyl–CoA
Source: Int J Mol Sci. 2021 Mar 18;22(6):3129. doi: 10.3390/ijms22063129 (PMC8003330; doi:10.3390/ijms22063129)
Supplement: Supplementary file 1 [file ijms-22-03129-s001.zip › Supplementary files/Suppl Table 1. gnomAD_v2.1.1_ENST00000344743_2020_09_08_13_34_13_edited.xlsx]

## Sheet: gnomAD_v2.1.1_ENST00000344743_2
							All populations					African/African American					Latino					Ashkenazi Jewish					East Asian					European (Finnish)					European (non-Finnish)					Other					South Asian
Chromosome	Position	rsID	Reference	Alternate	Protein Consequence	Transcript Consequence	Allele Count (variant)	Allele Number	Allele Frequency (%)	Homozygote (%)	Homozygote Count	Allele Count (variant)	Allele Number	Allele Frequency (%)	Homozygote (%)	Homozygote Count	Allele Count (variant)	Allele Number	Allele Frequency (%)	Homozygote (%)	Homozygote Count	Allele Count (variant)	Allele Number	Allele Frequency (%)	Homozygote (%)	Homozygote Count	Allele Count (variant)	Allele Number	Allele Frequency (%)	Homozygote (%)	Homozygote Count	Allele Count (variant)	Allele Number	Allele Frequency (%)	Homozygote (%)	Homozygote Count	Allele Count (variant)	Allele Number	Allele Frequency (%)	Homozygote (%)	Homozygote Count	Allele Count (variant)	Allele Number	Allele Frequency (%)	Homozygote (%)	Homozygote Count	Allele Count (variant)	Allele Number	Allele Frequency (%)
11	58478084	rs675815	T	C	p.Asn156Ser	c.467A>G	238379	251266	94.8712	90.3783	113545	16185	16254	99.5755	99.151	8058	32408	34578	93.7243	87.9056	15198	9835	10078	97.5888	95.1975	4797	14193	18394	77.161	59.5955	5481	21140	21642	97.6804	95.4625	10330	111309	113586	97.9954	96.0224	54534	5892	6128	96.1488	92.4935	2834	27417	30606	89.5805
11	58491921	rs10896818	A	T	p.Ser17Thr	c.49T>A	49006	249102	19.6731	4.47929	5579	3099	16162	19.1746	3.60104	291	10240	34116	30.0152	9.53805	1627	748	10030	7.45763	0.398804	20	4893	18234	26.8345	7.51344	685	6098	21444	28.4369	8.03022	861	16732	112592	14.8607	2.33231	1313	1041	6056	17.1896	3.50066	106	6155	30468	20.2015
The variants listed below have a frequency below 0,2%.
11	58478159	rs117149346	C	T	p.Arg131His	c.392G>A	503	251184	0.200252	0.00477737	6	2	16254	0.0123047	0	0	1	34568	0.00289285	0	0	0	10072	0	0	0	481	18390	2.61555	0.0652529	6	0	21646	0	0	0	11	113518	0.00969009	0	0	6	6124	0.0979752	0	0	2	30612	0.00653339
11	58480295	rs142339923	T	G	p.Asn85Thr	c.254A>C	305	250868	0.121578	0	0	8	16246	0.0492429	0	0	29	34528	0.0839898	0	0	3	10070	0.0297915	0	0	0	18382	0	0	0	26	21632	0.120192	0	0	221	113288	0.195078	0	0	8	6110	0.130933	0	0	10	30612	0.0326669
11	58480294	rs137908036	G	T	p.Asn85Lys	c.255C>A	305	250870	0.121577	0	0	8	16246	0.0492429	0	0	29	34530	0.0839849	0	0	3	10070	0.0297915	0	0	0	18384	0	0	0	26	21630	0.120203	0	0	221	113292	0.195071	0	0	8	6106	0.131019	0	0	10	30612	0.0326669
11	58478160	rs200442404	G	A	p.Arg131Cys	c.391C>T	257	251194	0.102311	0.00159239	2	1	16254	0.00615233	0	0	3	34566	0.00867905	0	0	0	10074	0	0	0	2	18390	0.0108755	0	0	2	21648	0.00923873	0	0	1	113524	0.000880871	0	0	1	6124	0.0163292	0	0	247	30614	0.80682
11	58480355	rs145971997	A	G	p.Met65Thr	c.194T>C	230	248924	0.0923977	0.000803458	1	2	16196	0.0123487	0	0	33	33786	0.0976736	0.00591961	1	0	10028	0	0	0	0	18300	0	0	0	40	21576	0.185391	0	0	141	112868	0.124925	0	0	14	6026	0.232327	0	0	0	30144	0
11	58480331	rs144761620	G	A	p.Thr73Ile	c.218C>T	201	250750	0.0801595	0.000797607	1	0	16248	0	0	0	1	34522	0.0028967	0	0	0	10062	0	0	0	196	18386	1.06603	0.0108778	1	0	21624	0	0	0	4	113198	0.00353363	0	0	0	6108	0	0	0	0	30602	0
11	58477535	rs138125182	G	A	p.Arg199Cys	c.595C>T	112	251012	0.0446194	0	0	1	16252	0.00615309	0	0	9	34554	0.0260462	0	0	7	10064	0.0695548	0	0	11	18388	0.0598216	0	0	3	21634	0.0138671	0	0	65	113386	0.0573263	0	0	0	6118	0	0	0	16	30616	0.0522603
11	58477315	rs149668211	A	G	p.Met272Thr	c.815T>C	97	250992	0.0386467	0	0	3	16254	0.018457	0	0	5	34514	0.0144869	0	0	0	10066	0	0	0	0	18378	0	0	0	2	21640	0.00924214	0	0	84	113424	0.0740584	0	0	3	6112	0.0490838	0	0	0	30604	0
11	58477534	rs145499766	C	T	p.Arg199His	c.596G>A	70	251012	0.0278871	0	0	3	16254	0.018457	0	0	19	34552	0.0549896	0	0	0	10062	0	0	0	10	18390	0.0543774	0	0	0	21638	0	0	0	20	113378	0.0176401	0	0	1	6122	0.0163345	0	0	17	30616	0.0555265
11	58478120	rs553510303	G	C	p.Thr144Ser	c.431C>G	42	251218	0.0167185	0	0	0	16254	0	0	0	0	34568	0	0	0	1	10074	0.00992654	0	0	0	18392	0	0	0	0	21646	0	0	0	0	113544	0	0	0	5	6128	0.0815927	0	0	36	30612	0.117601
11	58480248	rs748514292	G	A	p.His101Tyr	c.301C>T	38	250882	0.0151466	0.00239156	3	0	16244	0	0	0	0	34524	0	0	0	0	10068	0	0	0	0	18386	0	0	0	0	21628	0	0	0	0	113320	0	0	0	0	6106	0	0	0	38	30606	0.124159
11	58480266	rs763072250	G	A	p.Leu95Phe	c.283C>T	29	250882	0.0115592	0	0	0	16246	0	0	0	28	34522	0.0811077	0	0	0	10070	0	0	0	0	18384	0	0	0	0	21636	0	0	0	0	113308	0	0	0	0	6108	0	0	0	1	30608	0.00326712
11	58477481	rs147885245	C	G	p.Val217Leu	c.649G>C	25	251074	0.00995722	0	0	11	16254	0.0676756	0	0	5	34556	0.0144693	0	0	0	10074	0	0	0	0	18392	0	0	0	0	21632	0	0	0	6	113440	0.00528914	0	0	1	6114	0.0163559	0	0	2	30612	0.00653339
11	58482873	rs141955467	T	C	p.Ile35Met	c.105A>G	22	249898	0.00880359	0	0	0	16180	0	0	0	0	34258	0	0	0	0	10046	0	0	0	0	18360	0	0	0	2	21506	0.00929973	0	0	20	112960	0.0177054	0	0	0	6078	0	0	0	0	30510	0
11	58477417	rs754331658	C	T	p.Arg238Gln	c.713G>A	21	250912	0.00836947	0	0	1	16248	0.0061546	0	0	2	34516	0.00579441	0	0	9	10066	0.0894099	0	0	1	18380	0.0054407	0	0	0	21588	0	0	0	5	113408	0.00440886	0	0	2	6098	0.0327976	0	0	1	30608	0.00326712
11	58477399	rs142279294	G	A	p.Thr244Met	c.731C>T	20	250994	0.00796832	0.000796832	1	4	16254	0.0246093	0	0	5	34516	0.014486	0.00579441	1	0	10070	0	0	0	1	18380	0.0054407	0	0	0	21600	0	0	0	9	113456	0.00793259	0	0	0	6104	0	0	0	1	30614	0.00326648
11	58477544	rs371787235	A	G	p.Phe196Leu	c.586T>C	18	251032	0.0071704	0	0	11	16252	0.067684	0	0	0	34552	0	0	0	0	10064	0	0	0	0	18390	0	0	0	0	21640	0	0	0	2	113404	0.00176361	0	0	1	6120	0.0163399	0	0	4	30610	0.0130676
11	58491964	rs149859938	C	T	p.Met2Ile	c.6G>A	16	247926	0.00645354	0	0	12	16126	0.074414	0	0	4	33944	0.0117841	0	0	0	9990	0	0	0	0	18220	0	0	0	0	21370	0	0	0	0	111940	0	0	0	0	6048	0	0	0	0	30288	0
11	58477426	rs201464772	G	A	p.Pro235Leu	c.704C>T	16	250902	0.00637699	0	0	0	16250	0	0	0	1	34520	0.00289687	0	0	0	10066	0	0	0	1	18380	0.0054407	0	0	0	21578	0	0	0	9	113402	0.00793637	0	0	1	6094	0.0164096	0	0	4	30612	0.0130668
11	58477379	rs200165614	C	T	p.Ala251Thr	c.751G>A	12	251082	0.00477932	0	0	0	16256	0	0	0	10	34522	0.028967	0	0	0	10072	0	0	0	1	18384	0.00543951	0	0	0	21614	0	0	0	1	113502	0.000881042	0	0	0	6118	0	0	0	0	30614	0
11	58480308	rs781531943	T	C	p.Lys81Glu	c.241A>G	11	250854	0.00438502	0	0	1	16248	0.0061546	0	0	0	34526	0	0	0	0	10066	0	0	0	0	18384	0	0	0	0	21640	0	0	0	10	113272	0.00882831	0	0	0	6110	0	0	0	0	30608	0
11	58477418	rs551831933	G	A	p.Arg238Trp	c.712C>T	11	250880	0.00438457	0	0	0	16246	0	0	0	2	34510	0.00579542	0	0	0	10068	0	0	0	2	18378	0.0108826	0	0	0	21584	0	0	0	5	113388	0.00440964	0	0	0	6098	0	0	0	2	30608	0.00653424
11	58478223	rs1264565195	T	G	p.Ser110Arg	c.328A>C	11	250926	0.00438376	0	0	0	16254	0	0	0	10	34554	0.0289402	0	0	0	10072	0	0	0	0	18388	0	0	0	0	21624	0	0	0	0	113318	0	0	0	1	6108	0.016372	0	0	0	30608	0
11	58477508	rs751031634	A	G	p.Cys208Arg	c.622T>C	11	251092	0.00438086	0	0	0	16254	0	0	0	0	34564	0	0	0	0	10070	0	0	0	0	18388	0	0	0	0	21642	0	0	0	10	113440	0.00881523	0	0	1	6118	0.0163452	0	0	0	30616	0
11	58477484	rs141524728	G	A	p.Pro216Ser	c.646C>T	10	251054	0.00398321	0	0	0	16254	0	0	0	0	34554	0	0	0	0	10070	0	0	0	0	18392	0	0	0	0	21630	0	0	0	10	113428	0.00881617	0	0	0	6116	0	0	0	0	30610	0
11	58480304	rs778428022	T	A	p.Asp82Val	c.245A>T	9	250892	0.0035872	0	0	0	16246	0	0	0	5	34528	0.014481	0	0	0	10072	0	0	0	0	18384	0	0	0	0	21640	0	0	0	4	113294	0.00353064	0	0	0	6118	0	0	0	0	30610	0
11	58477465	rs376146569	A	T	p.Met222Lys	c.665T>A	9	251046	0.003585	0	0	0	16254	0	0	0	0	34544	0	0	0	0	10074	0	0	0	0	18388	0	0	0	0	21618	0	0	0	0	113444	0	0	0	0	6114	0	0	0	9	30610	0.0294022
11	58477257	rs760887652	C	A	p.Trp291Cys	c.873G>T	8	248594	0.0032181	0	0	0	16244	0	0	0	0	34426	0	0	0	0	9836	0	0	0	0	18386	0	0	0	0	21368	0	0	0	0	112334	0	0	0	0	6054	0	0	0	8	29946	0.0267148
11	58477607	rs753019490	C	T	p.Val175Ile	c.523G>A	8	250510	0.00319349	0	0	0	16250	0	0	0	0	34524	0	0	0	0	10032	0	0	0	0	18386	0	0	0	0	21560	0	0	0	8	113092	0.00707389	0	0	0	6104	0	0	0	0	30562	0
11	58477564	rs577561815	C	T	p.Gly189Asp	c.566G>A	8	250958	0.00318778	0	0	0	16252	0	0	0	0	34544	0	0	0	0	10064	0	0	0	0	18388	0	0	0	0	21632	0	0	0	0	113356	0	0	0	0	6114	0	0	0	8	30608	0.026137
11	58478064	rs758065250	T	C	p.Ile163Val	c.487A>G	8	251146	0.0031854	0	0	0	16250	0	0	0	8	34568	0.0231428	0	0	0	10074	0	0	0	0	18392	0	0	0	0	21618	0	0	0	0	113526	0	0	0	0	6116	0	0	0	0	30602	0
11	58478234	rs746310923	C	A	p.Ser106Ile	c.317G>T	7	250664	0.00279258	0	0	0	16252	0	0	0	0	34532	0	0	0	0	10074	0	0	0	5	18386	0.0271946	0	0	0	21596	0	0	0	0	113146	0	0	0	0	6098	0	0	0	2	30580	0.00654022
11	58477457	rs1207429494	T	C	p.Thr225Ala	c.673A>G	7	251026	0.00278856	0	0	0	16254	0	0	0	7	34546	0.0202628	0	0	0	10070	0	0	0	0	18386	0	0	0	0	21602	0	0	0	0	113450	0	0	0	0	6106	0	0	0	0	30612	0
11	58477484	rs141524728	G	T	p.Pro216Thr	c.646C>A	7	251054	0.00278824	0	0	7	16254	0.0430663	0	0	0	34554	0	0	0	0	10070	0	0	0	0	18392	0	0	0	0	21630	0	0	0	0	113428	0	0	0	0	6116	0	0	0	0	30610	0
11	58478171	rs765367463	T	C	p.Lys127Arg	c.380A>G	7	251160	0.00278707	0	0	0	16254	0	0	0	0	34570	0	0	0	0	10074	0	0	0	0	18390	0	0	0	3	21648	0.0138581	0	0	4	113482	0.00352479	0	0	0	6128	0	0	0	0	30614	0
11	58491960	rs751815955	G	T	p.Pro4Thr	c.10C>A	6	248790	0.00241167	0	0	0	16170	0	0	0	0	34198	0	0	0	0	10016	0	0	0	0	18292	0	0	0	0	21384	0	0	0	0	112200	0	0	0	0	6058	0	0	0	6	30472	0.0196902
11	58491939	rs762431372	G	T	p.Leu11Met	c.31C>A	6	249410	0.00240568	0	0	0	16174	0	0	0	0	34242	0	0	0	0	10038	0	0	0	0	18318	0	0	0	0	21500	0	0	0	6	112540	0.00533144	0	0	0	6088	0	0	0	0	30510	0
11	58480336	rs771092853	G	C	p.His71Gln	c.213C>G	6	250682	0.00239347	0	0	6	16242	0.0369413	0	0	0	34492	0	0	0	0	10066	0	0	0	0	18384	0	0	0	0	21620	0	0	0	0	113196	0	0	0	0	6100	0	0	0	0	30582	0
11	58477379	rs200165614	C	A	p.Ala251Ser	c.751G>T	6	251082	0.00238966	0	0	0	16256	0	0	0	0	34522	0	0	0	0	10072	0	0	0	0	18384	0	0	0	0	21614	0	0	0	0	113502	0	0	0	0	6118	0	0	0	6	30614	0.0195989
11	58477253	rs775734737	A	T	p.Cys293Ser	c.877T>A	5	248316	0.00201356	0	0	0	16238	0	0	0	4	34428	0.0116185	0	0	0	9790	0	0	0	0	18388	0	0	0	0	21312	0	0	0	1	112228	0.000891043	0	0	0	6058	0	0	0	0	29874	0
11	58491896	rs774121411	G	T	p.Ser25Tyr	c.74C>A	5	248320	0.00201353	0	0	0	16130	0	0	0	5	33932	0.0147354	0	0	0	9976	0	0	0	0	18152	0	0	0	0	21384	0	0	0	0	112428	0	0	0	0	6048	0	0	0	0	30270	0
11	58477273	rs199634490	C	T	p.Arg286Lys	c.857G>A	5	250378	0.00199698	0	0	0	16252	0	0	0	0	34498	0	0	0	0	10020	0	0	0	0	18388	0	0	0	5	21534	0.0232191	0	0	0	113098	0	0	0	0	6098	0	0	0	0	30490	0
11	58480287	rs752514559	C	T	p.Glu88Lys	c.262G>A	5	250846	0.00199325	0	0	0	16246	0	0	0	0	34522	0	0	0	0	10068	0	0	0	4	18382	0.0217604	0	0	0	21636	0	0	0	1	113272	0.000882831	0	0	0	6108	0	0	0	0	30612	0
11	58480304	rs778428022	T	C	p.Asp82Gly	c.245A>G	5	250892	0.00199289	0	0	0	16246	0	0	0	0	34528	0	0	0	0	10072	0	0	0	0	18384	0	0	0	0	21640	0	0	0	3	113294	0.00264798	0	0	0	6118	0	0	0	2	30610	0.00653381
11	58477470	rs1203449103	A	T	p.Asp220Glu	c.660T>A	5	251068	0.00199149	0	0	0	16254	0	0	0	0	34550	0	0	0	0	10072	0	0	0	5	18392	0.0271857	0	0	0	21620	0	0	0	0	113460	0	0	0	0	6110	0	0	0	0	30610	0
11	58477621	rs777834138	A	G	p.Leu170Pro	c.509T>C	4	249916	0.00160054	0	0	0	16240	0	0	0	4	34454	0.0116097	0	0	0	9972	0	0	0	0	18382	0	0	0	0	21518	0	0	0	0	112792	0	0	0	0	6090	0	0	0	0	30468	0
11	58482809	rs765808204	C	A	p.Val57Phe	c.169G>T	4	250154	0.00159902	0	0	0	16206	0	0	0	0	34382	0	0	0	0	10046	0	0	0	0	18368	0	0	0	0	21482	0	0	0	4	113058	0.00353801	0	0	0	6070	0	0	0	0	30542	0
11	58477540	rs770645645	A	G	p.Ile197Thr	c.590T>C	4	251042	0.00159336	0	0	0	16254	0	0	0	2	34554	0.00578804	0	0	0	10060	0	0	0	0	18390	0	0	0	0	21638	0	0	0	2	113412	0.00176348	0	0	0	6118	0	0	0	0	30616	0
11	58477505	rs199765405	G	A	p.Leu209Phe	c.625C>T	4	251060	0.00159324	0	0	0	16254	0	0	0	1	34558	0.00289369	0	0	0	10068	0	0	0	0	18388	0	0	0	0	21638	0	0	0	2	113422	0.00176333	0	0	1	6116	0.0163506	0	0	0	30616	0
11	58477364	rs145407893	T	G	p.Lys256Gln	c.766A>C	4	251138	0.00159275	0	0	0	16256	0	0	0	0	34534	0	0	0	0	10074	0	0	0	0	18388	0	0	0	4	21634	0.0184894	0	0	0	113514	0	0	0	0	6122	0	0	0	0	30616	0
11	58482791	rs761639107	G	T	p.Gln63Lys	c.187C>A	3	247740	0.00121095	0	0	0	16170	0	0	0	2	33864	0.00590598	0	0	0	9942	0	0	0	0	18244	0	0	0	0	21222	0	0	0	0	112386	0	0	0	1	6018	0.0166168	0	0	0	29894	0
11	58480346	rs774593791	T	G	p.Asp68Ala	c.203A>C	3	250572	0.00119726	0	0	0	16240	0	0	0	2	34442	0.00580686	0	0	0	10068	0	0	0	0	18382	0	0	0	0	21612	0	0	0	0	113188	0	0	0	1	6094	0.0164096	0	0	0	30546	0
11	58477603	rs767626591	G	A	p.Thr176Ile	c.527C>T	3	250686	0.00119672	0	0	0	16252	0	0	0	2	34528	0.0057924	0	0	0	10052	0	0	0	1	18384	0.00543951	0	0	0	21576	0	0	0	0	113208	0	0	0	0	6100	0	0	0	0	30586	0
11	58480286	rs767372070	T	C	p.Glu88Gly	c.263A>G	3	250890	0.00119574	0	0	0	16246	0	0	0	0	34530	0	0	0	0	10068	0	0	0	0	18384	0	0	0	1	21636	0.00462193	0	0	2	113310	0.00176507	0	0	0	6104	0	0	0	0	30612	0
11	58477439	rs768718220	C	A	p.Ala231Ser	c.691G>T	3	250936	0.00119552	0	0	0	16254	0	0	0	3	34532	0.00868759	0	0	0	10066	0	0	0	0	18386	0	0	0	0	21588	0	0	0	0	113396	0	0	0	0	6104	0	0	0	0	30610	0
11	58477568	rs1029141555	C	T	p.Gly188Ser	c.562G>A	3	250942	0.0011955	0	0	0	16254	0	0	0	0	34540	0	0	0	0	10066	0	0	0	0	18388	0	0	0	0	21626	0	0	0	3	113344	0.00264681	0	0	0	6114	0	0	0	0	30610	0
11	58478195	rs941262424	G	A	p.Ala119Val	c.356C>T	3	251018	0.00119513	0	0	0	16254	0	0	0	3	34556	0.00868156	0	0	0	10072	0	0	0	0	18392	0	0	0	0	21638	0	0	0	0	113378	0	0	0	0	6114	0	0	0	0	30614	0
11	58477486	rs958924955	G	T	p.Thr215Asn	c.644C>A	3	251050	0.00119498	0	0	0	16254	0	0	0	0	34554	0	0	0	0	10070	0	0	0	0	18390	0	0	0	0	21632	0	0	0	3	113422	0.00264499	0	0	0	6116	0	0	0	0	30612	0
11	58478153	rs775854082	A	C	p.Leu133Arg	c.398T>G	3	251224	0.00119415	0	0	0	16254	0	0	0	0	34568	0	0	0	0	10072	0	0	0	0	18388	0	0	0	0	21648	0	0	0	3	113556	0.00264187	0	0	0	6124	0	0	0	0	30614	0
11	58477246	rs200812874	G	A	p.Pro295Leu	c.884C>T	2	247118	0.00080933	0	0	0	16232	0	0	0	2	34364	0.00582004	0	0	0	9632	0	0	0	0	18386	0	0	0	0	21198	0	0	0	0	111740	0	0	0	0	6024	0	0	0	0	29542	0
11	58477639	rs778950033	T	A	p.Asn164Ile	c.491A>T	2	247570	0.000807852	0	0	0	16192	0	0	0	0	34344	0	0	0	0	9698	0	0	0	0	18356	0	0	0	0	21332	0	0	0	2	111816	0.00178865	0	0	0	6034	0	0	0	0	29798	0
11	58491959	rs766493349	G	A	p.Pro4Leu	c.11C>T	2	248796	0.000803871	0	0	0	16162	0	0	0	0	34186	0	0	0	0	10018	0	0	0	0	18278	0	0	0	0	21406	0	0	0	2	112234	0.00178199	0	0	0	6064	0	0	0	0	30448	0
11	58482800	rs1282876168	G	A	p.Pro60Ser	c.178C>T	2	249358	0.00080206	0	0	0	16190	0	0	0	0	34218	0	0	0	0	10008	0	0	0	1	18326	0.00545673	0	0	0	21396	0	0	0	1	112824	0.000886336	0	0	0	6056	0	0	0	0	30340	0
11	58491941	rs1459410834	A	T	p.Met10Lys	c.29T>A	2	249426	0.000801841	0	0	0	16176	0	0	0	2	34252	0.00583908	0	0	0	10038	0	0	0	0	18318	0	0	0	0	21520	0	0	0	0	112524	0	0	0	0	6078	0	0	0	0	30520	0
11	58477261	rs764065433	T	G	p.Gln290Pro	c.869A>C	2	249452	0.000801757	0	0	0	16248	0	0	0	1	34464	0.00290158	0	0	0	9914	0	0	0	0	18384	0	0	0	0	21446	0	0	0	1	112692	0.000887374	0	0	0	6074	0	0	0	0	30230	0
11	58491927	rs1165157630	C	T	p.Glu15Lys	c.43G>A	2	249666	0.00080107	0	0	0	16178	0	0	0	1	34270	0.002918	0	0	0	10038	0	0	0	0	18308	0	0	0	0	21534	0	0	0	1	112710	0.000887233	0	0	0	6092	0	0	0	0	30536	0
11	58480354	rs370369666	C	A	p.Met65Ile	c.195G>T	2	249786	0.000800685	0	0	0	16218	0	0	0	0	34142	0	0	0	0	10056	0	0	0	2	18342	0.0109039	0	0	0	21574	0	0	0	0	113028	0	0	0	0	6052	0	0	0	0	30374	0
11	58477610	rs376065098	C	T	p.Asp174Asn	c.520G>A	2	250422	0.000798652	0	0	0	16248	0	0	0	1	34510	0.00289771	0	0	0	10036	0	0	0	0	18384	0	0	0	0	21562	0	0	0	1	113036	0.000884674	0	0	0	6102	0	0	0	0	30544	0
11	58477610	rs376065098	C	G	p.Asp174His	c.520G>C	2	250422	0.000798652	0	0	0	16248	0	0	0	0	34510	0	0	0	0	10036	0	0	0	0	18384	0	0	0	0	21562	0	0	0	2	113036	0.00176935	0	0	0	6102	0	0	0	0	30544	0
11	58482826	rs138554074	G	A	p.Pro51Leu	c.152C>T	2	250430	0.000798626	0	0	0	16214	0	0	0	0	34420	0	0	0	0	10052	0	0	0	0	18372	0	0	0	0	21540	0	0	0	2	113156	0.00176747	0	0	0	6094	0	0	0	0	30582	0
11	58482844	rs754224071	G	A	p.Ala45Val	c.134C>T	2	250482	0.000798461	0	0	0	16208	0	0	0	0	34414	0	0	0	0	10054	0	0	0	0	18374	0	0	0	0	21546	0	0	0	0	113214	0	0	0	0	6090	0	0	0	2	30582	0.00653979
11	58477280	rs761657947	T	A	p.Ile284Phe	c.850A>T	2	250610	0.000798053	0	0	2	16254	0.0123047	0	0	0	34510	0	0	0	0	10038	0	0	0	0	18392	0	0	0	0	21578	0	0	0	0	113198	0	0	0	0	6106	0	0	0	0	30534	0
11	58480331	rs144761620	G	C	p.Thr73Ser	c.218C>G	2	250750	0.000797607	0	0	0	16248	0	0	0	0	34522	0	0	0	0	10062	0	0	0	0	18386	0	0	0	0	21624	0	0	0	2	113198	0.00176682	0	0	0	6108	0	0	0	0	30602	0
11	58477600	rs1271589106	T	C	p.His177Arg	c.530A>G	2	250772	0.000797537	0	0	0	16252	0	0	0	1	34530	0.00289603	0	0	0	10060	0	0	0	0	18384	0	0	0	0	21586	0	0	0	0	113258	0	0	0	0	6106	0	0	0	1	30596	0.0032684
11	58480296	rs756691557	T	A	p.Asn85Tyr	c.253A>T	2	250870	0.000797226	0	0	0	16246	0	0	0	2	34528	0.0057924	0	0	0	10070	0	0	0	0	18384	0	0	0	0	21636	0	0	0	0	113284	0	0	0	0	6110	0	0	0	0	30612	0
11	58480238	rs777004801	A	G	p.Ile104Thr	c.311T>C	2	250878	0.0007972	0	0	0	16246	0	0	0	0	34530	0	0	0	0	10062	0	0	0	0	18386	0	0	0	0	21634	0	0	0	0	113308	0	0	0	0	6108	0	0	0	2	30604	0.00653509
11	58480257	rs773369748	A	C	p.Trp98Gly	c.292T>G	2	250880	0.000797194	0	0	0	16246	0	0	0	0	34522	0	0	0	0	10066	0	0	0	0	18384	0	0	0	0	21638	0	0	0	2	113308	0.0017651	0	0	0	6110	0	0	0	0	30606	0
11	58477433	rs1349851589	T	G	p.Thr233Pro	c.697A>C	2	250902	0.000797124	0	0	0	16254	0	0	0	0	34524	0	0	0	0	10066	0	0	0	0	18384	0	0	0	0	21582	0	0	0	1	113386	0.000881943	0	0	1	6094	0.0164096	0	0	0	30612	0
11	58477435	rs1407753012	C	T	p.Gly232Asp	c.695G>A	2	250916	0.00079708	0	0	0	16254	0	0	0	0	34532	0	0	0	0	10066	0	0	0	0	18388	0	0	0	0	21594	0	0	0	0	113374	0	0	0	0	6100	0	0	0	2	30608	0.00653424
11	58477559	rs1392543634	C	G	p.Glu191Gln	c.571G>C	2	250986	0.000796857	0	0	0	16252	0	0	0	0	34548	0	0	0	0	10064	0	0	0	0	18390	0	0	0	0	21636	0	0	0	2	113374	0.00176407	0	0	0	6114	0	0	0	0	30608	0
11	58477534	rs145499766	C	A	p.Arg199Leu	c.596G>T	2	251012	0.000796775	0	0	0	16254	0	0	0	0	34552	0	0	0	0	10062	0	0	0	1	18390	0.00543774	0	0	0	21638	0	0	0	1	113378	0.000882005	0	0	0	6122	0	0	0	0	30616	0
11	58477535	rs138125182	G	T	p.Arg199Ser	c.595C>A	2	251012	0.000796775	0	0	0	16252	0	0	0	0	34554	0	0	0	0	10064	0	0	0	0	18388	0	0	0	0	21634	0	0	0	0	113386	0	0	0	0	6118	0	0	0	2	30616	0.00653253
11	58477558	rs760252024	T	C	p.Glu191Gly	c.572A>G	2	251014	0.000796768	0	0	0	16254	0	0	0	0	34544	0	0	0	0	10064	0	0	0	0	18390	0	0	0	0	21638	0	0	0	0	113400	0	0	0	0	6114	0	0	0	2	30610	0.00653381
11	58478199	rs780192904	G	A	p.Leu118Phe	c.352C>T	2	251030	0.000796718	0	0	0	16254	0	0	0	0	34562	0	0	0	0	10074	0	0	0	0	18392	0	0	0	0	21642	0	0	0	2	113378	0.00176401	0	0	0	6114	0	0	0	0	30614	0
11	58478193	rs1438190859	C	T	p.Ala120Thr	c.358G>A	2	251034	0.000796705	0	0	0	16254	0	0	0	0	34560	0	0	0	0	10070	0	0	0	0	18392	0	0	0	0	21642	0	0	0	2	113384	0.00176392	0	0	0	6120	0	0	0	0	30612	0
11	58477305	rs750008049	C	T	p.Met275Ile	c.825G>A	2	251038	0.000796692	0	0	0	16254	0	0	0	0	34540	0	0	0	1	10072	0.00992851	0	0	0	18390	0	0	0	1	21636	0.00462193	0	0	0	113418	0	0	0	0	6120	0	0	0	0	30608	0
11	58477529	rs755173392	T	G	p.Ile201Leu	c.601A>C	2	251038	0.000796692	0	0	0	16254	0	0	0	0	34556	0	0	0	0	10066	0	0	0	0	18388	0	0	0	2	21642	0.00924129	0	0	0	113392	0	0	0	0	6124	0	0	0	0	30616	0
11	58477501	rs760274079	A	G	p.Leu210Pro	c.629T>C	2	251062	0.000796616	0	0	0	16254	0	0	0	0	34556	0	0	0	0	10070	0	0	0	0	18388	0	0	0	0	21634	0	0	0	0	113428	0	0	0	0	6116	0	0	0	2	30616	0.00653253
11	58477361	rs778338911	G	A	p.Leu257Phe	c.769C>T	2	251134	0.000796388	0	0	0	16256	0	0	0	0	34534	0	0	0	1	10074	0.00992654	0	0	0	18388	0	0	0	0	21634	0	0	0	1	113510	0.00088098	0	0	0	6122	0	0	0	0	30616	0
11	58477345	rs1162012851	T	G	p.Tyr262Ser	c.785A>C	2	251146	0.00079635	0	0	0	16256	0	0	0	2	34536	0.00579106	0	0	0	10074	0	0	0	0	18390	0	0	0	0	21640	0	0	0	0	113516	0	0	0	0	6120	0	0	0	0	30614	0
11	58478078	rs768397122	C	T	p.Gly158Asp	c.473G>A	2	251180	0.000796242	0	0	0	16254	0	0	0	1	34576	0.00289218	0	0	0	10072	0	0	0	0	18392	0	0	0	0	21632	0	0	0	0	113524	0	0	0	0	6124	0	0	0	1	30606	0.00326733
11	58478066	rs779933894	G	A	p.Ala162Val	c.485C>T	2	251184	0.000796229	0	0	0	16254	0	0	0	0	34572	0	0	0	0	10070	0	0	0	0	18392	0	0	0	0	21622	0	0	0	2	113550	0.00176134	0	0	0	6118	0	0	0	0	30606	0
11	58478160	rs200442404	G	T	p.Arg131Ser	c.391C>A	2	251194	0.000796197	0	0	0	16254	0	0	0	0	34566	0	0	0	0	10074	0	0	0	0	18390	0	0	0	0	21648	0	0	0	2	113524	0.00176174	0	0	0	6124	0	0	0	0	30614	0
11	58478092	rs1330200362	T	A	p.Leu153Phe	c.459A>T	2	251216	0.000796128	0	0	0	16252	0	0	0	0	34576	0	0	0	0	10074	0	0	0	0	18392	0	0	0	0	21640	0	0	0	0	113548	0	0	0	0	6122	0	0	0	2	30612	0.00653339
11	58478098	rs1231437794	C	A	p.Lys151Asn	c.453G>T	2	251236	0.000796064	0	0	0	16254	0	0	0	2	34576	0.00578436	0	0	0	10076	0	0	0	0	18392	0	0	0	0	21644	0	0	0	0	113552	0	0	0	0	6128	0	0	0	0	30614	0
11	58482890	rs1434584749	C	T	p.Gly30Arg	c.88G>A	1	243958	0.000409907	0	0	0	15726	0	0	0	0	32942	0	0	0	0	9870	0	0	0	1	17850	0.00560224	0	0	0	21280	0	0	0	0	111068	0	0	0	0	5874	0	0	0	0	29348	0
11	58482893	rs776620067	A	G	p.Tyr29His	c.85T>C	1	244788	0.000408517	0	0	0	15936	0	0	0	0	33050	0	0	0	0	9876	0	0	0	0	18070	0	0	0	0	21282	0	0	0	1	111438	0.00089736	0	0	0	5912	0	0	0	0	29224	0
11	58482869	rs1253631598	G	A	p.His37Tyr	c.109C>T	1	245206	0.00040782	0	0	1	15780	0.00633714	0	0	0	33092	0	0	0	0	9926	0	0	0	0	17704	0	0	0	0	21494	0	0	0	0	111464	0	0	0	0	5924	0	0	0	0	29822	0
11	58480359	rs1488640548	C	T	p.Asp64Asn	c.190G>A	1	247348	0.000404289	0	0	0	16104	0	0	0	1	33318	0.00300138	0	0	0	9992	0	0	0	0	18176	0	0	0	0	21542	0	0	0	0	112388	0	0	0	0	5960	0	0	0	0	29868	0
11	58477249	rs772239779	A	G	p.Val294Ala	c.881T>C	1	247534	0.000403985	0	0	1	16236	0.00615915	0	0	0	34386	0	0	0	0	9686	0	0	0	0	18388	0	0	0	0	21250	0	0	0	0	111864	0	0	0	0	6034	0	0	0	0	29690	0
11	58477252	rs1368437872	C	T	p.Cys293Tyr	c.878G>A	1	247782	0.000403581	0	0	0	16238	0	0	0	0	34394	0	0	0	0	9712	0	0	0	0	18388	0	0	0	0	21284	0	0	0	0	112006	0	0	0	0	6046	0	0	0	1	29714	0.00336542
11	58477252	rs1368437872	C	G	p.Cys293Ser	c.878G>C	1	247782	0.000403581	0	0	0	16238	0	0	0	0	34394	0	0	0	0	9712	0	0	0	0	18388	0	0	0	0	21284	0	0	0	0	112006	0	0	0	0	6046	0	0	0	1	29714	0.00336542
11	58477251	rs1166057351	A	C	p.Cys293Trp	c.879T>G	1	247926	0.000403346	0	0	0	16234	0	0	0	0	34402	0	0	0	0	9740	0	0	0	0	18388	0	0	0	1	21278	0.00469969	0	0	0	112056	0	0	0	0	6046	0	0	0	0	29782	0
11	58491892	rs542419488	T	G	p.Leu26Phe	c.78A>C	1	248060	0.000403128	0	0	0	16120	0	0	0	0	33866	0	0	0	0	9960	0	0	0	1	18124	0.00551755	0	0	0	21346	0	0	0	0	112384	0	0	0	0	6044	0	0	0	0	30216	0
11	58491962	rs754950420	A	G	p.Leu3Ser	c.8T>C	1	248490	0.000402431	0	0	0	16152	0	0	0	1	34092	0.00293324	0	0	0	10000	0	0	0	0	18258	0	0	0	0	21406	0	0	0	0	112118	0	0	0	0	6060	0	0	0	0	30404	0
11	58482883	rs1174459885	A	G	p.Val32Ala	c.95T>C	1	248676	0.00040213	0	0	0	16116	0	0	0	0	33988	0	0	0	0	9998	0	0	0	0	18314	0	0	0	0	21418	0	0	0	0	112592	0	0	0	0	6030	0	0	0	1	30220	0.00330907
11	58482875	rs747164900	T	C	p.Ile35Val	c.103A>G	1	248744	0.00040202	0	0	0	16114	0	0	0	0	33902	0	0	0	0	10014	0	0	0	0	18250	0	0	0	0	21484	0	0	0	1	112664	0.000887595	0	0	0	6034	0	0	0	0	30282	0
11	58491954	rs202138243	G	T	p.Gln6Lys	c.16C>A	1	248914	0.000401745	0	0	0	16170	0	0	0	1	34172	0.00292637	0	0	0	10014	0	0	0	0	18308	0	0	0	0	21420	0	0	0	0	112294	0	0	0	0	6070	0	0	0	0	30466	0
11	58491899	rs754786920	G	T	p.Ala24Glu	c.71C>A	1	249036	0.000401548	0	0	0	16158	0	0	0	0	34096	0	0	0	0	10008	0	0	0	0	18238	0	0	0	0	21404	0	0	0	1	112620	0.000887942	0	0	0	6074	0	0	0	0	30438	0
11	58477629	rs887143567	C	T	p.Met167Ile	c.501G>A	1	249126	0.000401403	0	0	0	16226	0	0	0	0	34400	0	0	0	0	9882	0	0	0	0	18368	0	0	0	0	21460	0	0	0	1	112466	0.000889158	0	0	0	6078	0	0	0	0	30246	0
11	58477629	rs887143567	C	A	p.Met167Ile	c.501G>T	1	249126	0.000401403	0	0	0	16226	0	0	0	0	34400	0	0	0	0	9882	0	0	0	0	18368	0	0	0	0	21460	0	0	0	1	112466	0.000889158	0	0	0	6078	0	0	0	0	30246	0
11	58482799	rs764869079	G	A	p.Pro60Leu	c.179C>T	1	249356	0.000401033	0	0	0	16194	0	0	0	0	34224	0	0	0	0	10008	0	0	0	0	18330	0	0	0	0	21372	0	0	0	1	112826	0.000886321	0	0	0	6054	0	0	0	0	30348	0
11	58482799	rs764869079	G	C	p.Pro60Arg	c.179C>G	1	249356	0.000401033	0	0	0	16194	0	0	0	0	34224	0	0	0	0	10008	0	0	0	1	18330	0.00545554	0	0	0	21372	0	0	0	0	112826	0	0	0	0	6054	0	0	0	0	30348	0
11	58491906	rs1264468050	G	A	p.Leu22Phe	c.64C>T	1	249390	0.000400978	0	0	1	16164	0.00618659	0	0	0	34170	0	0	0	0	10034	0	0	0	0	18276	0	0	0	0	21464	0	0	0	0	112716	0	0	0	0	6078	0	0	0	0	30488	0
11	58491942	rs1321896337	T	C	p.Met10Val	c.28A>G	1	249390	0.000400978	0	0	0	16174	0	0	0	1	34242	0.00292039	0	0	0	10036	0	0	0	0	18316	0	0	0	0	21506	0	0	0	0	112520	0	0	0	0	6076	0	0	0	0	30520	0
11	58491943	rs765892386	C	A	p.Gln9His	c.27G>T	1	249408	0.000400949	0	0	0	16180	0	0	0	0	34244	0	0	0	0	10036	0	0	0	1	18310	0.0054615	0	0	0	21518	0	0	0	0	112524	0	0	0	0	6072	0	0	0	0	30524	0
11	58491941	rs1459410834	A	G	p.Met10Thr	c.29T>C	1	249426	0.000400921	0	0	0	16176	0	0	0	0	34252	0	0	0	0	10038	0	0	0	0	18318	0	0	0	0	21520	0	0	0	1	112524	0.000888699	0	0	0	6078	0	0	0	0	30520	0
11	58491922	rs17850556	T	A	p.Lys16Asn	c.48A>T	1	249654	0.000400554	0	0	0	16182	0	0	0	0	34252	0	0	0	0	10042	0	0	0	0	18322	0	0	0	1	21522	0.00464641	0	0	0	112710	0	0	0	0	6092	0	0	0	0	30532	0
11	58477263	rs1318144714	G	T	p.Asn289Lys	c.867C>A	1	249696	0.000400487	0	0	0	16250	0	0	0	0	34466	0	0	0	0	9932	0	0	0	1	18386	0.00543892	0	0	0	21456	0	0	0	0	112836	0	0	0	0	6076	0	0	0	0	30294	0
11	58480353	rs574334494	T	A	p.Thr66Ser	c.196A>T	1	249744	0.00040041	0	0	1	16210	0.00616903	0	0	0	34114	0	0	0	0	10060	0	0	0	0	18334	0	0	0	0	21588	0	0	0	0	113036	0	0	0	0	6050	0	0	0	0	30352	0
11	58482806	rs762387661	C	A	p.Val58Phe	c.172G>T	1	249994	0.00040001	0	0	1	16202	0.00617208	0	0	0	34336	0	0	0	0	10034	0	0	0	0	18362	0	0	0	0	21456	0	0	0	0	113040	0	0	0	0	6068	0	0	0	0	30496	0
11	58482806	rs762387661	C	T	p.Val58Ile	c.172G>A	1	249994	0.00040001	0	0	0	16202	0	0	0	0	34336	0	0	0	0	10034	0	0	0	0	18362	0	0	0	0	21456	0	0	0	0	113040	0	0	0	0	6068	0	0	0	1	30496	0.00327912
11	58482874	rs1182752052	A	C	p.Ile35Arg	c.104T>G	1	250002	0.000399997	0	0	0	16186	0	0	0	0	34292	0	0	0	0	10048	0	0	0	0	18366	0	0	0	0	21506	0	0	0	0	112988	0	0	0	0	6074	0	0	0	1	30542	0.00327418
11	58477619	rs767050602	A	G	p.Ser171Pro	c.511T>C	1	250050	0.00039992	0	0	0	16244	0	0	0	0	34494	0	0	0	0	9988	0	0	0	0	18382	0	0	0	0	21520	0	0	0	1	112860	0.000886054	0	0	0	6086	0	0	0	0	30476	0
11	58477616	rs1472462995	A	G	p.Ser172Pro	c.514T>C	1	250212	0.000399661	0	0	0	16244	0	0	0	0	34490	0	0	0	0	9998	0	0	0	0	18384	0	0	0	0	21534	0	0	0	1	112952	0.000885332	0	0	0	6090	0	0	0	0	30520	0
11	58477611	rs1237969627	C	G	p.Met173Ile	c.519G>C	1	250326	0.000399479	0	0	0	16248	0	0	0	0	34494	0	0	0	0	10022	0	0	0	0	18386	0	0	0	0	21554	0	0	0	0	112994	0	0	0	1	6100	0.0163934	0	0	0	30528	0
11	58482814	rs1415946806	G	A	p.Thr55Ile	c.164C>T	1	250332	0.00039947	0	0	0	16210	0	0	0	0	34422	0	0	0	0	10048	0	0	0	0	18372	0	0	0	0	21496	0	0	0	1	113122	0.000884001	0	0	0	6088	0	0	0	0	30574	0
11	58477272	rs1384298781	T	G	p.Arg286Ser	c.858A>C	1	250396	0.000399367	0	0	0	16254	0	0	0	1	34502	0.00289838	0	0	0	10026	0	0	0	0	18388	0	0	0	0	21524	0	0	0	0	113112	0	0	0	0	6102	0	0	0	0	30488	0
11	58482827	rs1159379548	G	T	p.Pro51Thr	c.151C>A	1	250396	0.000399367	0	0	0	16204	0	0	0	0	34428	0	0	0	0	10050	0	0	0	0	18378	0	0	0	0	21508	0	0	0	1	113150	0.000883783	0	0	0	6092	0	0	0	0	30586	0
11	58482827	rs1159379548	G	A	p.Pro51Ser	c.151C>T	1	250396	0.000399367	0	0	0	16204	0	0	0	1	34428	0.00290461	0	0	0	10050	0	0	0	0	18378	0	0	0	0	21508	0	0	0	0	113150	0	0	0	0	6092	0	0	0	0	30586	0
11	58482854	rs757762637	T	A	p.Asn42Tyr	c.124A>T	1	250418	0.000399332	0	0	0	16210	0	0	0	0	34398	0	0	0	0	10056	0	0	0	0	18372	0	0	0	0	21560	0	0	0	1	113166	0.000883658	0	0	0	6084	0	0	0	0	30572	0
11	58477609	rs1444751257	T	A	p.Asp174Val	c.521A>T	1	250492	0.000399214	0	0	0	16250	0	0	0	0	34516	0	0	0	0	10034	0	0	0	0	18384	0	0	0	0	21568	0	0	0	0	113072	0	0	0	0	6102	0	0	0	1	30566	0.00327161
11	58482845	rs1031062144	C	A	p.Ala45Ser	c.133G>T	1	250496	0.000399208	0	0	0	16212	0	0	0	0	34408	0	0	0	0	10056	0	0	0	0	18374	0	0	0	0	21558	0	0	0	1	113210	0.000883314	0	0	0	6092	0	0	0	0	30586	0
11	58482834	rs1399069456	G	T	p.Asp48Glu	c.144C>A	1	250508	0.000399189	0	0	0	16218	0	0	0	0	34430	0	0	0	0	10056	0	0	0	0	18376	0	0	0	0	21548	0	0	0	0	113198	0	0	0	0	6092	0	0	0	1	30590	0.00326904
11	58477606	rs140835375	A	G	p.Val175Ala	c.524T>C	1	250552	0.000399119	0	0	1	16250	0.00615385	0	0	0	34524	0	0	0	0	10038	0	0	0	0	18386	0	0	0	0	21562	0	0	0	0	113122	0	0	0	0	6100	0	0	0	0	30570	0
11	58480341	rs904739834	C	G	p.Asp70His	c.208G>C	1	250634	0.000398988	0	0	0	16240	0	0	0	0	34468	0	0	0	0	10070	0	0	0	0	18380	0	0	0	0	21612	0	0	0	1	113184	0.000883517	0	0	0	6106	0	0	0	0	30574	0
11	58478233	rs777373598	A	T	p.Ser106Arg	c.318T>A	1	250708	0.00039887	0	0	0	16252	0	0	0	0	34530	0	0	0	0	10072	0	0	0	0	18384	0	0	0	0	21600	0	0	0	1	113188	0.000883486	0	0	0	6100	0	0	0	0	30582	0
11	58480325	rs748537805	G	T	p.Thr75Asn	c.224C>A	1	250782	0.000398753	0	0	0	16248	0	0	0	0	34526	0	0	0	0	10066	0	0	0	0	18386	0	0	0	0	21628	0	0	0	0	113216	0	0	0	0	6108	0	0	0	1	30604	0.00326755
11	58480334	rs1231191262	T	C	p.Tyr72Cys	c.215A>G	1	250782	0.000398753	0	0	0	16244	0	0	0	0	34516	0	0	0	0	10068	0	0	0	0	18386	0	0	0	0	21624	0	0	0	0	113236	0	0	0	1	6108	0.016372	0	0	0	30600	0
11	58477589	rs751843213	C	G	p.Val181Leu	c.541G>C	1	250832	0.000398673	0	0	0	16254	0	0	0	0	34530	0	0	0	0	10064	0	0	0	1	18384	0.00543951	0	0	0	21600	0	0	0	0	113294	0	0	0	0	6112	0	0	0	0	30594	0
11	58478227	rs780976003	C	A	p.Gln108His	c.324G>T	1	250834	0.00039867	0	0	0	16254	0	0	0	0	34544	0	0	0	0	10070	0	0	0	0	18386	0	0	0	0	21606	0	0	0	0	113264	0	0	0	0	6106	0	0	0	1	30604	0.00326755
11	58480293	rs1252913539	A	G	p.Cys86Arg	c.256T>C	1	250870	0.000398613	0	0	0	16246	0	0	0	0	34526	0	0	0	0	10070	0	0	0	0	18384	0	0	0	0	21634	0	0	0	0	113294	0	0	0	0	6104	0	0	0	1	30612	0.00326669
11	58480294	rs137908036	G	C	p.Asn85Lys	c.255C>G	1	250870	0.000398613	0	0	0	16246	0	0	0	0	34530	0	0	0	0	10070	0	0	0	0	18384	0	0	0	0	21630	0	0	0	1	113292	0.000882675	0	0	0	6106	0	0	0	0	30612	0
11	58480272	rs774362676	G	A	p.Pro93Ser	c.277C>T	1	250896	0.000398572	0	0	0	16248	0	0	0	0	34524	0	0	0	0	10064	0	0	0	0	18382	0	0	0	0	21638	0	0	0	1	113316	0.000882488	0	0	0	6114	0	0	0	0	30610	0
11	58480274	rs1313996886	G	A	p.Ser92Leu	c.275C>T	1	250906	0.000398556	0	0	0	16248	0	0	0	1	34532	0.00289586	0	0	0	10066	0	0	0	0	18384	0	0	0	0	21638	0	0	0	0	113318	0	0	0	0	6110	0	0	0	0	30610	0
11	58477432		G	C	p.Thr233Ser	c.698C>G	1	250916	0.00039854	0	0	0	16252	0	0	0	0	34524	0	0	0	0	10066	0	0	0	0	18384	0	0	0	0	21588	0	0	0	1	113396	0.000881865	0	0	0	6096	0	0	0	0	30610	0
11	58477438	rs533940812	G	A	p.Ala231Val	c.692C>T	1	250924	0.000398527	0	0	1	16252	0.00615309	0	0	0	34526	0	0	0	0	10062	0	0	0	0	18386	0	0	0	0	21592	0	0	0	0	113390	0	0	0	0	6104	0	0	0	0	30612	0
11	58477439	rs768718220	C	T	p.Ala231Thr	c.691G>A	1	250936	0.000398508	0	0	0	16254	0	0	0	0	34532	0	0	0	0	10066	0	0	0	0	18386	0	0	0	0	21588	0	0	0	0	113396	0	0	0	0	6104	0	0	0	1	30610	0.00326691
11	58477567	rs147691659	C	T	p.Gly188Asp	c.563G>A	1	250948	0.000398489	0	0	0	16254	0	0	0	0	34540	0	0	0	0	10064	0	0	0	0	18388	0	0	0	0	21630	0	0	0	1	113352	0.000882208	0	0	0	6112	0	0	0	0	30608	0
11	58478214	rs751364637	C	T	p.Glu113Lys	c.337G>A	1	250962	0.000398467	0	0	0	16254	0	0	0	0	34558	0	0	0	0	10070	0	0	0	1	18388	0.00543833	0	0	0	21632	0	0	0	0	113342	0	0	0	0	6110	0	0	0	0	30608	0
11	58477410	rs765984704	A	T	p.His240Gln	c.720T>A	1	250966	0.00039846	0	0	0	16250	0	0	0	0	34514	0	0	0	0	10068	0	0	0	0	18380	0	0	0	0	21594	0	0	0	0	113440	0	0	0	0	6104	0	0	0	1	30616	0.00326627
11	58478196	rs1365239715	C	T	p.Ala119Thr	c.355G>A	1	250974	0.000398448	0	0	0	16250	0	0	0	0	34562	0	0	0	0	10070	0	0	0	0	18392	0	0	0	0	21606	0	0	0	0	113364	0	0	0	0	6116	0	0	0	1	30614	0.00326648
11	58477408	rs533219269	C	T	p.Gly241Asp	c.722G>A	1	250980	0.000398438	0	0	1	16246	0.00615536	0	0	0	34516	0	0	0	0	10068	0	0	0	0	18380	0	0	0	0	21600	0	0	0	0	113450	0	0	0	0	6106	0	0	0	0	30614	0
11	58477411	rs759071936	T	C	p.His240Arg	c.719A>G	1	250980	0.000398438	0	0	0	16250	0	0	0	0	34518	0	0	0	0	10068	0	0	0	0	18382	0	0	0	0	21592	0	0	0	0	113450	0	0	0	0	6104	0	0	0	1	30616	0.00326627
11	58477446	rs373776314	C	T	p.Met228Ile	c.684G>A	1	250988	0.000398425	0	0	0	16254	0	0	0	0	34532	0	0	0	0	10068	0	0	0	0	18382	0	0	0	0	21602	0	0	0	1	113436	0.000881554	0	0	0	6102	0	0	0	0	30612	0
11	58477447	rs1335084953	A	T	p.Met228Lys	c.683T>A	1	251000	0.000398406	0	0	0	16254	0	0	0	0	34534	0	0	0	0	10072	0	0	0	1	18386	0.00543892	0	0	0	21606	0	0	0	0	113438	0	0	0	0	6098	0	0	0	0	30612	0
11	58477400	rs769589032	T	G	p.Thr244Pro	c.730A>C	1	251002	0.000398403	0	0	0	16252	0	0	0	0	34518	0	0	0	0	10072	0	0	0	0	18378	0	0	0	0	21602	0	0	0	0	113462	0	0	0	0	6106	0	0	0	1	30612	0.00326669
11	58477555	rs1414499450	C	T	p.Arg192Lys	c.575G>A	1	251002	0.000398403	0	0	0	16254	0	0	0	0	34552	0	0	0	0	10066	0	0	0	1	18386	0.00543892	0	0	0	21638	0	0	0	0	113384	0	0	0	0	6112	0	0	0	0	30610	0
11	58477556	rs775281871	T	C	p.Arg192Gly	c.574A>G	1	251014	0.000398384	0	0	0	16252	0	0	0	0	34550	0	0	0	0	10066	0	0	0	0	18388	0	0	0	0	21640	0	0	0	1	113396	0.000881865	0	0	0	6112	0	0	0	0	30610	0
11	58477461	rs1275943903	G	T	p.Asp223Glu	c.669C>A	1	251030	0.000398359	0	0	0	16254	0	0	0	0	34550	0	0	0	0	10066	0	0	0	0	18388	0	0	0	0	21614	0	0	0	1	113438	0.000881539	0	0	0	6112	0	0	0	0	30608	0
11	58477544	rs371787235	A	T	p.Phe196Ile	c.586T>A	1	251032	0.000398356	0	0	0	16252	0	0	0	0	34552	0	0	0	0	10064	0	0	0	0	18390	0	0	0	0	21640	0	0	0	1	113404	0.000881803	0	0	0	6120	0	0	0	0	30610	0
11	58477529	rs755173392	T	A	p.Ile201Phe	c.601A>T	1	251038	0.000398346	0	0	1	16254	0.00615233	0	0	0	34556	0	0	0	0	10066	0	0	0	0	18388	0	0	0	0	21642	0	0	0	0	113392	0	0	0	0	6124	0	0	0	0	30616	0
11	58477393	rs768678136	A	G	p.Val246Ala	c.737T>C	1	251044	0.000398337	0	0	0	16256	0	0	0	0	34516	0	0	0	0	10072	0	0	0	0	18384	0	0	0	0	21606	0	0	0	0	113484	0	0	0	0	6112	0	0	0	1	30614	0.00326648
11	58477549	rs771594775	T	C	p.Gln194Arg	c.581A>G	1	251046	0.000398333	0	0	0	16254	0	0	0	0	34554	0	0	0	0	10066	0	0	0	1	18390	0.00543774	0	0	0	21638	0	0	0	0	113412	0	0	0	0	6122	0	0	0	0	30610	0
11	58477510	rs1298502397	C	T	p.Cys207Tyr	c.620G>A	1	251048	0.00039833	0	0	0	16254	0	0	0	0	34564	0	0	0	0	10068	0	0	0	0	18388	0	0	0	0	21636	0	0	0	1	113408	0.000881772	0	0	0	6116	0	0	0	0	30614	0
11	58477473	rs1248750210	C	G	p.Trp219Cys	c.657G>C	1	251050	0.000398327	0	0	0	16254	0	0	0	0	34546	0	0	0	0	10074	0	0	0	0	18390	0	0	0	0	21612	0	0	0	1	113450	0.000881446	0	0	0	6112	0	0	0	0	30612	0
11	58477489	rs866202019	C	T	p.Gly214Glu	c.641G>A	1	251050	0.000398327	0	0	0	16254	0	0	0	0	34558	0	0	0	0	10072	0	0	0	1	18392	0.00543715	0	0	0	21632	0	0	0	0	113424	0	0	0	0	6106	0	0	0	0	30612	0
11	58477311	rs1464275393	T	G	p.Gln273His	c.819A>C	1	251054	0.000398321	0	0	0	16252	0	0	0	0	34538	0	0	0	0	10068	0	0	0	0	18390	0	0	0	0	21640	0	0	0	1	113438	0.000881539	0	0	0	6118	0	0	0	0	30610	0
11	58477477	rs763046132	C	A	p.Cys218Phe	c.653G>T	1	251056	0.000398318	0	0	1	16252	0.00615309	0	0	0	34548	0	0	0	0	10070	0	0	0	0	18394	0	0	0	0	21618	0	0	0	0	113446	0	0	0	0	6116	0	0	0	0	30612	0
11	58477511	rs977606176	A	G	p.Cys207Arg	c.619T>C	1	251060	0.000398311	0	0	0	16254	0	0	0	0	34564	0	0	0	1	10068	0.00993246	0	0	0	18388	0	0	0	0	21636	0	0	0	0	113416	0	0	0	0	6118	0	0	0	0	30616	0
11	58477516	rs1292667435	G	C	p.Pro205Arg	c.614C>G	1	251068	0.000398298	0	0	0	16254	0	0	0	0	34564	0	0	0	0	10072	0	0	0	0	18392	0	0	0	0	21640	0	0	0	1	113408	0.000881772	0	0	0	6122	0	0	0	0	30616	0
11	58477316	rs1484260160	T	C	p.Met272Val	c.814A>G	1	251070	0.000398295	0	0	0	16252	0	0	0	0	34538	0	0	0	0	10068	0	0	0	0	18390	0	0	0	0	21642	0	0	0	0	113448	0	0	0	1	6120	0.0163399	0	0	0	30612	0
11	58477387	rs769670917	T	C	p.Tyr248Cys	c.743A>G	1	251072	0.000398292	0	0	0	16256	0	0	0	0	34526	0	0	0	0	10070	0	0	0	0	18384	0	0	0	0	21614	0	0	0	1	113492	0.000881119	0	0	0	6116	0	0	0	0	30614	0
11	58477496	rs752125820	G	A	p.Pro212Ser	c.634C>T	1	251074	0.000398289	0	0	0	16254	0	0	0	0	34560	0	0	0	0	10070	0	0	0	0	18390	0	0	0	0	21638	0	0	0	1	113432	0.000881585	0	0	0	6114	0	0	0	0	30616	0
11	58477475	rs762730101	A	C	p.Trp219Gly	c.655T>G	1	251078	0.000398283	0	0	1	16254	0.00615233	0	0	0	34554	0	0	0	0	10070	0	0	0	0	18390	0	0	0	0	21618	0	0	0	0	113466	0	0	0	0	6114	0	0	0	0	30612	0
11	58477378	rs1288923152	G	A	p.Ala251Val	c.752C>T	1	251082	0.000398276	0	0	0	16256	0	0	0	0	34524	0	0	0	0	10072	0	0	0	0	18384	0	0	0	0	21616	0	0	0	0	113496	0	0	0	0	6118	0	0	0	1	30616	0.00326627
11	58477379	rs200165614	C	G	p.Ala251Pro	c.751G>C	1	251082	0.000398276	0	0	0	16256	0	0	0	0	34522	0	0	0	0	10072	0	0	0	0	18384	0	0	0	0	21614	0	0	0	1	113502	0.000881042	0	0	0	6118	0	0	0	0	30614	0
11	58477380	rs146653564	G	T	p.His250Gln	c.750C>A	1	251086	0.00039827	0	0	0	16256	0	0	0	0	34530	0	0	0	0	10072	0	0	0	0	18384	0	0	0	0	21612	0	0	0	1	113500	0.000881057	0	0	0	6116	0	0	0	0	30616	0
11	58478189	rs758387420	A	G	p.Ile121Thr	c.362T>C	1	251092	0.00039826	0	0	0	16254	0	0	0	0	34562	0	0	0	0	10074	0	0	0	1	18390	0.00543774	0	0	0	21646	0	0	0	0	113432	0	0	0	0	6120	0	0	0	0	30614	0
11	58477358	rs1156450020	C	G	p.Gly258Arg	c.772G>C	1	251114	0.000398226	0	0	0	16256	0	0	0	0	34524	0	0	0	0	10074	0	0	0	1	18388	0.00543833	0	0	0	21632	0	0	0	0	113502	0	0	0	0	6122	0	0	0	0	30616	0
11	58477366	rs1376880249	C	T	p.Gly255Asp	c.764G>A	1	251120	0.000398216	0	0	0	16256	0	0	0	1	34530	0.00289603	0	0	0	10074	0	0	0	0	18386	0	0	0	0	21634	0	0	0	0	113504	0	0	0	0	6122	0	0	0	0	30614	0
11	58477352	rs1413090557	G	A	p.Pro260Ser	c.778C>T	1	251134	0.000398194	0	0	0	16256	0	0	0	0	34526	0	0	0	0	10076	0	0	0	0	18388	0	0	0	0	21638	0	0	0	1	113514	0.000880949	0	0	0	6122	0	0	0	0	30614	0
11	58477361	rs778338911	G	T	p.Leu257Ile	c.769C>A	1	251134	0.000398194	0	0	0	16256	0	0	0	0	34534	0	0	0	0	10074	0	0	0	0	18388	0	0	0	0	21634	0	0	0	0	113510	0	0	0	0	6122	0	0	0	1	30616	0.00326627
11	58478063	rs893406718	A	G	p.Ile163Thr	c.488T>C	1	251134	0.000398194	0	0	0	16250	0	0	0	0	34568	0	0	0	0	10072	0	0	0	0	18392	0	0	0	0	21618	0	0	0	0	113524	0	0	0	1	6112	0.0163613	0	0	0	30598	0
11	58477363	rs757583414	T	C	p.Lys256Arg	c.767A>G	1	251140	0.000398184	0	0	0	16256	0	0	0	0	34536	0	0	0	0	10074	0	0	0	1	18388	0.00543833	0	0	0	21634	0	0	0	0	113516	0	0	0	0	6120	0	0	0	0	30616	0
11	58478085	rs1323772222	T	A	p.Asn156Tyr	c.466A>T	1	251184	0.000398115	0	0	0	16254	0	0	0	0	34578	0	0	0	0	10074	0	0	0	0	18392	0	0	0	0	21624	0	0	0	1	113528	0.00088084	0	0	0	6126	0	0	0	0	30608	0
11	58478165	rs1170311283	G	A	p.Thr129Ile	c.386C>T	1	251194	0.000398099	0	0	0	16254	0	0	0	0	34576	0	0	0	0	10076	0	0	0	1	18390	0.00543774	0	0	0	21648	0	0	0	0	113512	0	0	0	0	6124	0	0	0	0	30614	0
11	58478079	rs781027437	C	G	p.Gly158Arg	c.472G>C	1	251200	0.000398089	0	0	1	16254	0.00615233	0	0	0	34576	0	0	0	0	10074	0	0	0	0	18394	0	0	0	0	21634	0	0	0	0	113536	0	0	0	0	6126	0	0	0	0	30606	0
11	58478145	rs1489324523	C	T	p.Ala136Thr	c.406G>A	1	251216	0.000398064	0	0	0	16254	0	0	0	0	34562	0	0	0	0	10072	0	0	0	1	18390	0.00543774	0	0	0	21648	0	0	0	0	113552	0	0	0	0	6124	0	0	0	0	30614	0
11	58478120	rs553510303	G	A	p.Thr144Ile	c.431C>T	1	251218	0.000398061	0	0	0	16254	0	0	0	0	34568	0	0	0	0	10074	0	0	0	0	18392	0	0	0	0	21646	0	0	0	1	113544	0.000880716	0	0	0	6128	0	0	0	0	30612	0
11	58478153	rs775854082	A	T	p.Leu133His	c.398T>A	1	251224	0.000398051	0	0	0	16254	0	0	0	0	34568	0	0	0	0	10072	0	0	0	0	18388	0	0	0	0	21648	0	0	0	1	113556	0.000880623	0	0	0	6124	0	0	0	0	30614	0
[truncated: 2 more columns]
