# Supplementary material for: Functional Characterisation of Three Glycine N-Acyltransferase Variants and the Effect on Glycine Conjugation to Benzoyl–CoA
Source: Int J Mol Sci. 2021 Mar 18;22(6):3129. doi: 10.3390/ijms22063129 (PMC8003330; doi:10.3390/ijms22063129)
Supplement: Supplementary file 1 [file ijms-22-03129-s001.zip › Supplementary files/Suppl Table 2. haplotype frequency data obtained from ensembl 20200929.xlsx]

## Sheet: Sheet1
Protein haplotype	Flags	Allele count	Allele Frequency (%)	African	American	East Asian	European	South Asian
156N>S		3500	69.9	0.795 (1051)	0.683 (474)	0.516 (520)	0.808 (813)	0.656 (642)
17S>T,156N>S	Deleterious sift or polyphen	1079	21.5	0.198 (262)	0.269 (187)	0.26 (262)	0.161 (162)	0.211 (206)
REF		358	7.15	0.00151 (2)	0.0432 (30)	0.186 (187)	0.0239 (24)	0.118 (115)
131R>H,156N>S		26	0.519	0 (0)	0 (0)	0.0258 (26)	0 (0)	0 (0)
The variants listed below have a frequency below 0,5%.
17S>T,131R>C,156N>S	Deleterious sift or polyphen	11	0.22	0 (0)	0 (0)	0 (0)	0 (0)	0.0112 (11)
73T>I	Deleterious sift or polyphen	9	0.18	0 (0)	0 (0)	0.00893 (9)	0 (0)	0 (0)
156N>S,272M>T		4	0.0799	0 (0)	0.00144 (1)	0 (0)	0.00298 (3)	0 (0)
65M>T,156N>S	Deleterious sift or polyphen	2	0.0399	0 (0)	0 (0)	0 (0)	0.00199 (2)	0 (0)
85N>T,156N>S		2	0.0399	0 (0)	0 (0)	0 (0)	0.00199 (2)	0 (0)
26L>F,156N>S	Deleterious sift or polyphen	1	0.02	0 (0)	0 (0)	0.000992 (1)	0 (0)	0 (0)
156N>S,199R>C	Deleterious sift or polyphen	1	0.02	0 (0)	0 (0)	0.000992 (1)	0 (0)	0 (0)
144T>S,156N>S		1	0.02	0 (0)	0 (0)	0 (0)	0 (0)	0.00102 (1)
156N>S,231A>V	Deleterious sift or polyphen	1	0.02	0.000756 (1)	0 (0)	0 (0)	0 (0)	0 (0)
156N>S,217V>L	Deleterious sift or polyphen	1	0.02	0.000756 (1)	0 (0)	0 (0)	0 (0)	0 (0)
156N>S,251A>T		1	0.02	0 (0)	0.00144 (1)	0 (0)	0 (0)	0 (0)
156N>S,295P>L	Deleterious sift or polyphen	1	0.02	0 (0)	0.00144 (1)	0 (0)	0 (0)	0 (0)
156N>S,241G>D	Deleterious sift or polyphen	1	0.02	0.000756 (1)	0 (0)	0 (0)	0 (0)	0 (0)
131R>H,156N>S,244T>M		1	0.02	0 (0)	0 (0)	0.000992 (1)	0 (0)	0 (0)
156N>S,238R>W	Deleterious sift or polyphen	1	0.02	0 (0)	0 (0)	0 (0)	0 (0)	0.00102 (1)
17S>T,36N>S,156N>S	Deleterious sift or polyphen	1	0.02	0.000756 (1)	0 (0)	0 (0)	0 (0)	0 (0)
2M>I,156N>S	Deleterious sift or polyphen	1	0.02	0.000756 (1)	0 (0)	0 (0)	0 (0)	0 (0)
17S>T,156N>S,199R>C	Deleterious sift or polyphen	1	0.02	0.000756 (1)	0 (0)	0 (0)	0 (0)	0 (0)
17S>T	Deleterious sift or polyphen	1	0.02	0 (0)	0 (0)	0.000992 (1)	0 (0)	0 (0)
66T>S,156N>S	Deleterious sift or polyphen	1	0.02	0.000756 (1)	0 (0)	0 (0)	0 (0)	0 (0)
156N>S,189G>D	Deleterious sift or polyphen	1	0.02	0 (0)	0 (0)	0 (0)	0 (0)	0.00102 (1)
				The allele count is given in brackets
