# Supplementary material for: Functional Characterisation of Three Glycine N-Acyltransferase Variants and the Effect on Glycine Conjugation to Benzoyl–CoA
Source: Int J Mol Sci. 2021 Mar 18;22(6):3129. doi: 10.3390/ijms22063129 (PMC8003330; doi:10.3390/ijms22063129)
Supplement: Supplementary file 1 [file ijms-22-03129-s001.zip › Supplementary files/Suppl Table 3. Initial rate data.xlsx]

## Sheet: S156
Initial rate data from kinetic assays
156Asn>Ser haplotype
Benz-CoA µM	Gly mM	rate dA/min
20	0	0.00011525
20	0	7.45544e-05
20	1	0.00011818
20	1	8.33446e-05
20	1	8.0089e-05
20	2	0.000127621
20	2	0.000107111
20	2	0.000156271
20	3	0.000105809
20	3	0.000135761
20	3	9.40883e-05
20	4	0.000169945
20	4	0.000190456
20	5	0.000117203
20	5	0.00013804
20	5	0.000199897
20	10	0.000197292
20	10	0.000186874
20	10	0.000181991
20	20	0.000248732
20	20	0.000163108
20	20	0.000209338
20	40	0.000632712
20	40	0.000460545
20	40	0.000632404
20	60	0.000569686
20	60	0.000527875
20	60	0.000439024
20	80	0.000632712
20	80	0.000658537
20	80	0.000595819
20	100	0.000648084
20	100	0.000820155
20	120	0.000401722
20	120	0.000512195
20	120	0.000507891
20	150	0.000451937
20	150	0.000642857
20	150	0.000606272
20	180	0.000569686
20	180	0.000580139
20	180	0.000533101
20	200	0.000642857
20	200	0.000674216
20	200	0.000679443
40	0	9.44371e-05
40	0	7.06476e-05
40	0	9.01117e-05
40	1	6.63222e-05
40	1	8.36237e-05
40	1	7.06476e-05
40	2	0.000180944
40	2	0.000163643
40	2	0.00019392
40	3	0.000505928
40	3	0.000640338
40	4	0.000211432
40	4	0.000365476
40	4	0.000292985
40	5	0.000439477
40	5	0.000318659
40	5	0.000451559
40	10	0.000540663
40	10	0.000548214
40	10	0.00052405
40	20	0.000537643
40	20	0.000712829
40	20	0.00052726
40	40	0.000811334
40	40	0.000854376
40	40	0.000830703
40	60	0.00102654
40	60	0.000746772
40	60	0.00121064
40	80	0.00147365
40	80	0.00130991
40	80	0.00162306
40	100	0.00130377
40	100	0.00146341
40	100	0.00134368
40	120	0.00174279
40	120	0.00146341
40	120	0.00182262
40	150	0.00134368
40	150	0.00130377
40	150	0.00137029
40	180	0.00130377
40	180	0.00107761
40	180	0.0013969
40	200	0.00162306
40	200	0.00127716
40	200	0.00129047
60	0	0.000121831
60	0	0.000135528
60	0	0.000130482
60	1	0.000167968
60	1	0.000159318
60	1	9.80416e-05
60	2	0.00020185
60	2	0.000141295
60	2	0.000154271
60	3	0.000222035
60	3	0.000315031
60	3	0.000196804
60	4	0.000418945
60	4	0.00042225
60	4	0.00035036
60	5	0.000280949
60	5	0.000570988
60	5	0.00041564
60	10	0.000575946
60	10	0.000601562
60	10	0.000578425
60	20	0.000618914
60	20	0.000757014
60	20	0.000764717
60	40	0.000785623
60	40	0.000880249
60	40	0.000977077
60	60	0.00120924
60	60	0.00113479
60	60	0.00125032
60	80	0.00097561
60	80	0.00111682
60	80	0.00102182
60	100	0.00131194
60	100	0.00126573
60	100	0.00141176
60	120	0.00150215
60	120	0.00144405
60	120	0.00147202
60	150	0.00134505
60	150	0.00125897
60	150	0.00133859
60	180	0.00121808
60	180	0.000843615
60	180	0.00107666
60	200	0.00134843
60	200	0.00129094
60	200	0.0013223
80	0	0.000137691
80	0	0.000111018
80	0	0.000134807
80	1	0.000149946
80	1	0.000124715
80	2	0.000170852
80	2	0.000181665
80	2	0.00018527
80	3	0.000301173
80	3	0.000224278
80	4	0.000292363
80	4	0.000260323
80	4	0.000292363
80	5	0.000412892
80	5	0.000533101
80	5	0.000533101
80	10	0.000517422
80	10	0.000496516
80	10	0.000505739
80	20	0.000753228
80	20	0.00080729
80	20	0.000765478
80	40	0.00101313
80	40	0.00108389
80	40	0.00118681
80	60	0.00115787
80	60	0.00134441
80	60	0.00135728
80	80	0.00138622
80	80	0.00151166
80	80	0.00143768
80	100	0.0014216
80	100	0.00108068
80	100	0.0013219
80	120	0.00106459
80	120	0.00089413
80	120	0.00100732
80	150	0.00146341
80	150	0.0014216
80	150	0.00146341
80	180	0.00111847
80	180	0.00122822
80	180	0.00120209
80	200	0.0015
80	200	0.00139547
80	200	0.00140592
100	0	0.000109576
100	0	0.000162922
100	0	0.000107413
100	1	0.000164364
100	1	0.000134086
100	1	0.000143458
100	2	0.000226164
100	2	0.000285081
100	2	0.000334495
100	3	0.000201457
100	3	0.000294583
100	4	0.000300285
100	4	0.000307887
100	4	0.000342097
100	5	0.000435223
100	5	0.000402914
100	5	0.000473234
100	10	0.000770445
100	10	0.000742468
100	10	0.000738164
100	20	0.00119225
100	20	0.000929699
100	20	0.00106958
100	40	0.000664993
100	40	0.000408895
100	40	0.000581062
100	60	0.00187231
100	60	0.00127834
100	80	0.00172393
100	80	0.00198767
100	80	0.00173358
100	100	0.00180113
100	100	0.00159207
100	100	0.00166926
100	120	0.00206647
100	120	0.00153578
100	150	0.00179308
100	150	0.00206647
100	150	0.0019547
100	180	0.00109233
100	180	0.00152091
100	180	0.00135366
100	200	0.00159408
100	200	0.00095122
100	200	0.00127526
120	0	0.000120389
120	0	0.000108134
120	0	0.000106692
120	1	0.000165085
120	1	0.000150667
120	1	0.000146341
120	2	0.000174456
120	2	0.000111018
120	2	0.000148504
120	3	0.000194641
120	3	0.000170852
120	3	0.000224919
120	4	0.000581062
120	4	0.00052104
120	5	0.000368399
120	5	0.000297137
120	10	0.000533101
120	10	0.000444251
120	20	0.000977352
120	20	0.00106098
120	20	0.000940767
120	40	0.00186585
120	40	0.00155749
120	40	0.00128049
120	60	0.00228397
120	60	0.0019547
120	60	0.0015784
120	80	0.00262369
120	80	0.00221603
120	80	0.00175087
120	100	0.00251394
120	100	0.00225784
120	100	0.00155749
120	120	0.00295095
120	120	0.00236398
120	120	0.00151166
120	150	0.00297507
120	150	0.00261324
120	150	0.00098097
120	180	0.00294291
120	180	0.00245243
120	180	0.00275797
120	200	0.00308764
120	200	0.00254891
120	200	0.00268561
140	0	0.000155713
140	0	0.00016148
140	0	0.000149946
140	1	0.000224919
140	1	0.000235732
140	2	0.000242941
140	2	0.000261684
140	2	0.000240058
140	3	0.000197525
140	3	0.000227082
140	3	0.000268173
140	4	0.000674278
140	4	0.000490835
140	5	0.000666012
140	5	0.000637318
140	5	0.00065242
140	10	0.000604093
140	10	0.000569357
140	10	0.000604093
140	20	0.00144251
140	20	0.00135889
140	20	0.00135889
140	40	0.00251514
140	40	0.00206486
140	40	0.00202305
140	60	0.00215492
140	60	0.00200054
140	60	0.00208738
140	80	0.0031777
140	80	0.00275315
140	80	0.00252801
140	100	0.00305226
140	100	0.00285285
140	100	0.00264701
140	120	0.00314232
140	120	0.00346395
140	120	0.00187832
140	150	0.00379201
140	150	0.00298472
140	150	0.00332243
140	180	0.00295578
140	180	0.00291075
140	180	0.00153739
140	200	0.00367623
140	200	0.00322273
140	200	0.00332243
160	0	0.000138412
160	0	0.000138412
160	1	0.000147783
160	1	0.000126156
160	1	0.000183107
160	2	0.000170852
160	2	0.000266731
160	2	0.000341704
160	3	0.000216989
160	3	0.000275381
160	3	0.000216989
160	4	0.000222756
160	4	0.000244383
160	5	0.000424607
160	5	0.000385678
160	10	0.000305659
160	10	0.000341704
160	10	0.000281149
160	20	0.00128766
160	20	0.00155667
160	20	0.00142396
160	40	0.00273099
160	40	0.00246628
160	40	0.00213056
160	60	0.00323242
160	60	0.00353802
160	60	0.00304735
160	80	0.00304519
160	80	0.00371449
160	80	0.00394261
160	100	0.00380488
160	100	0.00431305
160	120	0.00403324
160	120	0.00396248
160	120	0.00419083
160	150	0.00412972
160	150	0.00429697
160	180	0.00407826
160	180	0.00431949
160	180	0.00346073
160	200	0.00389172
160	200	0.00452211
160	200	0.00403967
180	0	0.000191037
180	0	0.000191037
180	1	0.000229244
180	1	0.000223477
180	2	0.000190316
180	2	0.000312147
180	2	0.000223477
180	3	0.000330169
180	3	0.000326565
180	3	0.000326565
180	4	0.000490208
180	4	0.000340983
180	4	0.000490208
180	5	0.000333774
180	5	0.000340983
180	10	0.00118855
180	10	0.000881975
180	10	0.0010179
180	20	0.00181205
180	20	0.00132783
180	20	0.00163773
180	40	0.00229842
180	40	0.00160115
180	60	0.00278479
180	60	0.0026406
180	60	0.00189598
180	80	0.00297848
180	80	0.00279555
180	80	0.00211119
180	100	0.00324964
180	100	0.00296987
180	100	0.00263199
180	120	0.00311406
180	120	0.00280416
180	120	0.00248565
180	150	0.00360473
180	150	0.00287303
180	150	0.00274175
180	180	0.00356385
180	180	0.00297202
180	180	0.00319154
180	200	0.00327547
180	200	0.0028967
180	200	0.00344763
200	0	0.000118947
200	0	0.000134807
200	0	0.000138412
200	1	0.000198246
200	1	0.00020978
200	1	0.00023357
200	2	0.000261684
200	2	0.000337378
200	2	0.000324402
200	3	0.000353238
200	3	0.000296287
200	3	0.000337378
200	4	0.000366935
200	4	0.000448396
200	4	0.000448396
200	5	0.000599063
200	5	0.000464256
200	5	0.000518323
200	10	0.00168344
200	10	0.00118199
200	10	0.00143271
200	20	0.00214907
200	20	0.00157087
200	20	0.00201603
200	40	0.00317755
200	40	0.00271704
200	60	0.00337199
200	60	0.00365854
200	60	0.00246631
200	80	0.00446188
200	80	0.00331059
200	100	0.00357155
200	100	0.00406788
200	100	0.00365342
200	120	0.00292683
200	120	0.00433396
200	120	0.004073
200	150	0.00491728
200	150	0.00427767
200	150	0.00342316
200	180	0.00508102
200	180	0.00355108
200	180	0.00451305
200	200	0.00469214
200	200	0.00308033
200	200	0.00315197

## Sheet: T17S156
Initial rate data from kinetic assays
17Ser>Thr,156Asn>Ser haplotype
Benz-CoA µM	Gly mM	rate dA/min
20	0	0.000144225
20	0	7.97634e-05
20	0	9.79951e-05
20	1	0.000140319
20	1	0.000139993
20	1	0.000122412
20	2	0.000234732
20	2	0.000184595
20	2	0.000304403
20	3	0.000165387
20	3	0.000157102
20	3	0.000158597
20	4	0.000158597
20	4	0.000191037
20	4	0.000164364
20	5	0.000191037
20	5	0.000144179
20	5	0.000191037
20	10	0.000312147
20	10	0.000178061
20	20	0.000287637
20	20	0.000320077
20	20	0.000312147
20	40	0.000509326
20	40	0.000380201
20	40	0.000451937
20	60	0.000498565
20	60	0.000484218
20	60	0.000498565
20	80	0.000412482
20	80	0.000451937
20	80	0.000451937
20	100	0.000512912
20	100	0.000516499
20	100	0.000563128
20	120	0.000541607
20	120	0.000423242
20	120	0.000563128
20	150	0.000595409
20	150	0.000530846
20	150	0.000498565
20	180	0.000398135
20	180	0.000498565
20	180	0.000595409
20	200	0.000444763
20	200	0.000416069
40	0	0.000151388
40	0	0.000108855
40	1	8.93908e-05
40	1	0.000123273
40	2	0.000134086
40	2	0.000178782
40	2	0.000156434
40	3	0.000157876
40	3	0.000126877
40	3	0.000157876
40	4	9.29953e-05
40	4	0.000175898
40	4	0.000184549
40	5	0.000219873
40	5	0.000194641
40	5	0.000189595
40	10	0.000344333
40	10	0.000416824
40	10	0.000371517
40	20	0.000471192
40	20	0.000463641
40	20	0.000527071
40	40	0.000473458
40	40	0.000692253
40	40	0.000674319
40	60	0.000632712
40	60	0.000714491
40	60	0.000667381
40	80	0.000601045
40	80	0.000862369
40	80	0.000731707
40	100	0.000730099
40	100	0.000945591
40	100	0.00100992
40	120	0.000549987
40	120	0.000575717
40	120	0.00098097
40	150	0.00108068
40	150	0.00111927
40	180	0.000707585
40	180	0.000952024
40	180	0.000784776
40	200	0.000739748
40	200	0.000707585
40	200	0.00105816
60	0	0.000100204
60	0	0.000103809
60	0	0.000122552
60	1	0.000160038
60	1	0.000129761
60	1	0.000135528
60	2	0.000166526
60	2	0.000140574
60	2	0.000126877
60	3	0.000159318
60	3	0.000201129
60	3	0.000198967
60	4	0.000172294
60	4	0.000174456
60	4	0.000209059
60	5	0.000186712
60	5	0.00018543
60	5	0.000170612
60	10	0.000241499
60	10	0.000262405
60	10	0.000265289
60	20	0.000398821
60	20	0.000440633
60	20	0.000456714
60	40	0.000678638
60	40	0.000652908
60	40	0.000559635
60	60	0.000482444
60	60	0.000778344
60	60	0.000659341
60	80	0.000511391
60	80	0.000810507
60	80	0.000620745
60	100	0.000627178
60	100	0.00080729
60	100	0.000800858
60	120	0.000649692
60	120	0.000849102
60	120	0.000588582
60	150	0.000601447
60	150	0.000617529
60	150	0.000759046
60	180	0.000630394
60	180	0.000620745
60	180	0.000527473
60	200	0.000611096
60	200	0.000704369
60	200	0.000710801
100	0	0.000117506
100	0	0.000150667
100	0	0.000149946
100	1	0.000143458
100	1	0.000123273
100	2	0.000139133
100	2	0.000148504
100	2	9.29953e-05
100	3	0.000157155
100	3	0.000118227
100	3	0.000175177
100	4	0.0001932
100	4	0.0001449
100	5	0.00023357
100	5	0.00018527
100	5	0.000198246
100	10	0.000449477
100	10	0.000486063
100	10	0.000449477
100	20	0.000522648
100	20	0.000621951
100	20	0.000632404
100	40	0.000909408
100	40	0.000543554
100	40	0.000820557
100	60	0.00118641
100	60	0.000768293
100	80	0.00112369
100	80	0.00112892
100	100	0.00140592
100	100	0.00131185
100	100	0.00139024
100	120	0.00139024
100	120	0.00139024
100	120	0.00126481
100	150	0.00136411
100	150	0.00126481
100	150	0.00130139
100	180	0.00125958
100	180	0.0012439
100	200	0.00111847
100	200	0.00113415
100	200	0.00101916
120	0	0.000141295
120	0	8.867e-05
120	0	0.000131203
120	1	0.000112459
120	1	0.000120389
120	1	0.000128319
120	2	0.000157876
120	2	0.000120389
120	3	0.000180944
120	3	0.000136249
120	3	0.00017734
120	4	0.000152109
120	4	0.000167247
120	4	0.000172294
120	5	0.000176619
120	5	0.000203292
120	5	0.000162201
120	10	0.000606272
120	10	0.000554007
120	10	0.000407666
120	20	0.000778746
120	20	0.000778746
120	20	0.000616725
120	40	0.000695122
120	40	0.000689895
120	60	0.000904181
120	60	0.00106098
120	60	0.00084669
120	80	0.00116551
120	80	0.00128571
120	80	0.00123868
120	100	0.00110279
120	100	0.00166202
120	100	0.0015
120	120	0.000888502
120	120	0.00180836
120	120	0.00155749
120	150	0.000695122
120	150	0.00182927
120	150	0.0016777
120	180	0.00142683
120	180	0.0020122
120	180	0.00160976
120	200	0.00119164
120	200	0.00188153
120	200	0.00157317
140	0	0.00016148
140	0	0.000122552
140	0	0.00015283
140	1	0.000198246
140	1	8.43446e-05
140	1	0.000152109
140	2	0.000188153
140	2	0.000139853
140	2	0.000151388
140	3	0.000175177
140	3	0.000154992
140	3	0.000160759
140	4	0.000212664
140	4	0.000134807
140	4	0.000167968
140	5	0.000229244
140	5	0.00017734
140	5	0.000197525
140	10	0.000632404
140	10	0.000574913
140	10	0.000355401
140	20	0.00054878
140	20	0.00066899
140	20	0.000595819
140	40	0.00065331
140	40	0.000747387
140	60	0.000674216
140	60	0.000632404
140	60	0.000878049
140	80	0.000768293
140	80	0.000972125
140	80	0.00128049
140	100	0.000825784
140	100	0.000993031
140	100	0.00122822
140	120	0.000705575
140	120	0.00144251
140	120	0.00138502
140	150	0.000825784
140	150	0.00145296
140	150	0.00167247
140	180	0.00074216
140	180	0.0010453
140	180	0.00162021
140	200	0.00132753
140	200	0.00145819
160	0	8.50655e-05
160	0	9.80416e-05
160	0	0.000113901
160	1	0.000170852
160	1	0.000158597
160	2	0.000191037
160	2	0.000165085
160	2	0.000166526
160	3	0.000229965
160	3	0.000209059
160	3	0.000197525
160	4	0.000237895
160	4	0.000253755
160	4	0.000214105
160	5	0.000257359
160	5	0.000334495
160	5	0.00025808
160	10	0.000721254
160	10	0.000569686
160	10	0.000663763
160	20	0.00123345
160	20	0.00109233
160	20	0.00111847
160	40	0.00151045
160	40	0.00112369
160	40	0.00133275
160	60	0.00176655
160	60	0.0014007
160	60	0.00172997
160	80	0.00193902
160	80	0.00160453
160	80	0.00179268
160	100	0.00198606
160	100	0.00188676
160	100	0.00229965
160	120	0.0020122
160	120	0.00222648
160	120	0.00231533
160	150	0.00192857
160	150	0.00235192
160	150	0.00244599
160	180	0.00190244
160	180	0.00245122
160	180	0.00196516
160	200	0.00186063
160	200	0.0023885
160	200	0.00241986
200	0	0.000127621
200	0	0.000151388
200	0	0.000123389
200	1	0.000123389
200	1	0.000101902
200	1	8.79025e-05
200	2	0.00017841
200	2	0.000247755
200	2	0.000241569
200	3	0.0002305
200	3	0.000214873
200	3	0.000259475
200	4	0.000289102
200	4	0.000174177
200	4	0.000242546
200	5	0.000478743
200	5	0.00039266
200	5	0.000433437
200	10	0.000729555
200	10	0.00079627
200	10	0.000671449
200	20	0.00105816
200	20	0.00104851
200	20	0.00102278
200	40	0.00159528
200	40	0.00158563
200	40	0.00131547
200	60	0.00158563
200	60	0.0011836
200	60	0.00185259
200	80	0.00186867
200	80	0.00209059
200	80	0.00201983
200	100	0.00206808
200	100	0.00230287
200	100	0.00242187
200	120	0.00238328
200	120	0.00238328
200	120	0.00223211
200	150	0.00221603
200	150	0.00231252
200	150	0.00231252
200	180	0.00260842
200	180	0.00279818
200	180	0.00237041
200	200	0.00266631
200	200	0.00252479
200	200	0.00249263

## Sheet: S156C199
Initial rate data from kinetic assays
156Asn>Ser,199Arg>Cys haplotype
Benz-CoA µM	Gly mM	rate dA/min
20	0	0.000113622
20	0	9.79951e-05
20	1	0.000134784
20	1	0.000125343
20	2	0.00019892
20	2	7.19499e-05
20	3	0.000106785
20	3	8.13912e-05
20	4	0.000107111
20	4	0.000137063
20	5	0.000135761
20	5	0.000137388
20	10	0.000133482
20	10	0.000130552
20	20	0.0001299
20	20	0.000149434
20	40	0.000137388
20	40	0.000147807
20	60	0.000165061
20	60	0.000143249
20	80	0.000166038
20	80	0.000100925
20	100	0.000182642
20	100	0.000189479
20	120	0.000185898
20	120	0.000142923
20	120	0.000134784
20	150	0.00024222
20	150	0.000144225
20	150	0.000183293
20	180	0.000209013
20	180	0.000130877
20	180	0.000191107
20	200	0.000211617
20	200	0.000190781
20	200	0.000197944
40	0	9.73439e-05
40	0	0.000104832
40	1	0.000104832
40	1	0.000103855
40	2	0.000103855
40	2	9.96229e-05
40	3	0.000120459
40	3	9.96229e-05
40	4	6.02295e-05
40	4	0.000120459
40	5	6.34852e-05
40	5	0.000118506
40	10	0.000142016
40	10	0.000164364
40	10	0.000117506
40	20	0.000132644
40	20	0.000152109
40	20	0.000116064
40	40	0.000181665
40	40	0.000176619
40	60	0.00020185
40	60	0.000176619
40	60	0.00020185
40	80	0.000185991
40	80	0.000185991
40	80	0.00020978
40	100	0.00021771
40	100	0.000191758
40	100	0.000195362
40	120	0.000195362
40	120	0.00021771
40	150	0.000219873
40	150	0.000201129
40	150	0.000235732
40	180	0.000232849
40	180	0.000182386
40	180	0.000173735
40	200	0.000205455
40	200	0.000164364
40	200	0.000205455
60	0	0.000165085
60	0	0.000139853
60	0	0.000165085
60	1	0.000135528
60	1	0.000138412
60	2	0.00015355
60	2	0.00015355
60	2	0.000147062
60	3	0.00012904
60	3	0.000138412
60	3	0.000139853
60	4	9.94834e-05
60	4	0.000127598
60	4	0.00012904
60	5	0.000136249
60	5	0.000139853
60	5	0.000136249
60	10	0.000162922
60	10	0.000165806
60	10	0.000165806
60	20	0.000123273
60	20	0.000198246
60	20	0.000127598
60	40	0.000154271
60	40	0.000211222
60	40	0.000156434
60	60	0.000237895
60	60	0.000227082
60	60	0.000232849
60	80	0.000232849
60	80	0.000254476
60	100	0.000254476
60	100	0.000296287
60	100	0.000256638
60	120	0.000307822
60	120	0.000307822
60	120	0.000363331
60	150	0.000293404
60	150	0.000273219
60	150	0.000293404
60	180	0.000256638
60	180	0.00023357
60	180	0.000284032
60	200	0.000284032
60	200	0.000288358
60	200	0.000256638
80	0	8.867e-05
80	0	0.000142737
80	0	8.867e-05
80	1	0.000174456
80	1	0.000174456
80	2	0.000118227
80	2	0.000137691
80	2	0.000174456
80	3	0.000185991
80	3	0.000118227
80	3	0.000133365
80	5	0.000160759
80	5	0.000149946
80	5	0.000174456
80	10	0.000160759
80	10	0.000136249
80	10	0.000206897
80	20	0.000187432
80	20	0.000183107
80	40	0.000298184
80	40	0.000313589
80	40	0.000341097
80	60	0.000325692
80	60	0.000368604
80	60	0.000325692
80	80	0.000287181
80	80	0.000341097
80	80	0.000368604
80	100	0.000558758
80	100	0.000731707
80	100	0.000651885
80	120	0.000388879
80	120	0.000562852
80	120	0.000388879
80	150	0.000424697
80	150	0.000542384
80	150	0.000424697
80	180	0.0005168
80	180	0.000383763
80	180	0.0005168
80	200	0.000486099
80	200	0.000552618
80	200	0.000593553
100	0	0.000144179
100	0	0.000124715
100	0	0.000144179
100	1	0.000127598
100	1	0.00019392
100	1	0.000127598
100	2	0.0001449
100	2	0.000147783
100	2	0.000147783
100	3	0.000143458
100	3	0.000116064
100	3	0.000147783
100	4	0.000143458
100	4	0.000175898
100	4	0.000147783
100	5	0.000142016
100	5	0.000182386
100	5	0.000191037
100	10	0.000139133
100	10	0.000191037
100	10	0.00023357
100	20	0.000171573
100	20	0.000239337
100	20	0.000171573
100	40	0.000344333
100	40	0.000236729
100	40	0.000365854
100	60	0.000365854
100	60	0.000426829
100	60	0.000236729
100	80	0.00043759
100	80	0.000329986
100	80	0.000236729
100	100	0.000502152
100	100	0.000362267
100	100	0.000502152
100	120	0.000416069
100	120	0.000581062
100	120	0.000502152
100	150	0.000444763
100	150	0.000319225
100	150	0.000444763
100	180	0.000387374
100	180	0.000376614
100	180	0.000376614
100	200	0.00035868
100	200	0.000419656
100	200	0.00035868
120	0	0.000134086
120	0	0.000134086
120	0	0.00016941
120	1	0.00012904
120	1	0.000125436
120	1	0.000125436
120	2	0.000134807
120	2	9.58789e-05
120	2	0.00012904
120	3	0.000134807
120	3	0.000134807
120	3	0.000117506
120	4	0.000158597
120	4	0.000175177
120	5	0.000158597
120	5	0.000175177
120	10	0.000158597
120	10	0.000209059
120	10	0.00027394
120	20	0.000209059
120	20	0.000243662
120	20	0.000158597
120	40	0.000181665
120	40	0.000256638
120	40	0.000209059
120	60	0.000430416
120	60	0.00036944
120	60	0.000430416
120	80	0.000480631
120	80	0.000480631
120	80	0.000355093
120	100	0.000355093
120	100	0.000491392
120	100	0.000541607
120	120	0.000541607
120	120	0.000584648
120	120	0.000530846
120	150	0.000552367
120	150	0.000516499
120	150	0.000541607
120	180	0.000530846
120	180	0.00043759
120	180	0.000541607
120	200	0.000563128
120	200	0.000455524
120	200	0.000563128
140	0	0.000126156
140	0	0.000126156
140	0	0.000120389
140	2	0.000154992
140	2	0.000120389
140	3	0.000120389
140	3	0.000142737
140	4	8.21819e-05
140	4	0.000155713
140	4	8.21819e-05
140	5	0.000115343
140	5	0.000147783
140	5	0.000115343
140	10	0.000100925
140	10	0.000100925
140	10	0.000100925
140	20	0.000122552
140	20	0.000122552
140	20	0.000111739
140	40	0.00021771
140	40	0.000182386
140	60	0.000393831
140	60	0.000393831
140	60	0.000456241
140	80	0.000193687
140	80	0.000376614
140	80	0.000456241
140	100	0.000314204
140	100	0.000432568
140	100	0.000314204
140	120	0.000391679
140	120	0.000389527
140	120	0.000391679
140	150	0.000460545
140	150	0.000454089
140	150	0.000454089
140	180	0.000370158
140	180	0.000419656
140	180	0.000419656
140	200	0.000180775
140	200	0.000389527
140	200	0.000180775
160	0	0.000137691
160	0	0.000128319
160	0	0.000128319
160	1	9.65998e-05
160	1	9.65998e-05
160	2	0.000129761
160	2	0.000178782
160	2	0.000123994
160	3	0.000154992
160	3	0.000154992
160	4	0.000140574
160	4	0.000178782
160	4	0.000140574
160	5	0.000176619
160	5	0.000148504
160	5	0.00021771
160	10	0.000230686
160	10	0.000230686
160	20	0.000216268
160	20	0.00021771
160	20	0.00021771
160	40	0.000400287
160	40	0.000460545
160	40	0.000322812
160	60	0.000546628
160	60	0.000546628
160	60	0.000546628
160	80	0.00052726
160	80	0.000525108
160	80	0.00052726
160	100	0.000593974
160	100	0.00053802
160	100	0.000593974
160	120	0.000469154
160	120	0.000587518
160	120	0.000593974
160	150	0.000550933
160	150	0.00052726
160	150	0.000593974
160	180	0.000516499
160	180	0.000510043
160	180	0.000516499
160	200	0.000389527
160	200	0.000557389
160	200	0.000389527
180	0	0.000156434
180	0	0.000149225
180	0	0.000156434
180	1	0.000150667
180	1	0.000134807
180	1	0.000134807
180	2	0.000147062
180	2	0.00015283
180	2	0.000147062
180	3	0.000129761
180	3	0.000121831
180	3	0.000147062
180	4	0.000144179
180	4	0.000140574
180	4	0.000147062
180	5	0.000163643
180	5	0.000154271
180	5	0.000163643
180	10	0.000170852
180	10	0.000208338
180	10	0.000208338
180	20	0.000206176
180	20	0.000276823
180	20	0.000276823
180	40	0.000355093
180	40	0.000355093
180	60	0.000419656
180	60	0.000322812
180	60	0.000322812
180	80	0.000451937
180	80	0.00035868
180	80	0.000451937
180	100	0.000455524
180	100	0.000505739
180	100	0.000466284
180	120	0.000512912
180	120	0.000494978
180	150	0.000477044
180	150	0.000487805
180	150	0.000444763
180	180	0.000541607
180	180	0.000466284
180	200	0.000494978
180	200	0.000473458
180	200	0.000473458
200	0	0.00012111
200	0	0.00012111
200	0	0.00015283
200	1	0.000150667
200	1	0.00015283
200	1	0.000150667
200	2	0.000139853
200	2	0.000150667
200	2	0.000139853
200	3	0.000135528
200	3	0.00015283
200	4	0.000206897
200	4	0.000165806
200	4	0.000165806
200	5	0.000404915
200	5	0.000435723
200	5	0.000346598
200	10	0.000564827
200	10	0.000513479
200	10	0.000644416
200	20	0.000484218
200	20	0.000376614
200	20	0.000434003
200	40	0.00043759
200	40	0.000434003
200	40	0.000434003
200	60	0.000494978
200	60	0.000494978
200	60	0.000494978
200	80	0.000570301
200	80	0.000584648
200	80	0.000642037
200	100	0.000484218
200	100	0.000398135
200	100	0.000588235
200	120	0.000588235
200	120	0.000373027
200	120	0.000545194
200	150	0.000545194
200	150	0.000469871
200	150	0.000588235
200	180	0.000598996
200	180	0.000416069
200	180	0.000494978
200	200	0.000545194
200	200	0.000434003
